# Supplementary material for: MetaGxData: Clinically Annotated Breast, Ovarian and Pancreatic Cancer Datasets and their Use in Generating a Multi-Cancer Gene Signature
Source: Sci Rep. 2019 Jun 19;9:8770. doi: 10.1038/s41598-019-45165-4 (PMC6584731; doi:10.1038/s41598-019-45165-4)
Supplement: Supplementary file 2 — Supplementary File S6 [file 41598_2019_45165_MOESM2_ESM.xlsx]

## Sheet: Hazard Ratios
(A) META-ANALYSIS ACROSS BREAST AND OVARIAN CANCER DATASETS
(B) Genome-Wide Analysis of Single Gene Prognosis Across Cancer Types
BREAST CANCER					OVARIAN CANCER					PANCREATIC CANCER
Gene.Name	P.value	Hazard.Ratio	FDR		Gene.Name	P.value	Hazard.Ratio	FDR		Gene.Name	P.value	Hazard.Ratio	FDR
F13B	0.79	1.01[ 0.920319,1.105]	0.93		F13B	0.11	1.09[ 0.9817,1.194]	0.45		KRT16	1.9e-09	1.49[ 1.36e+00, 1.624]	3.4e-05
A1BG	0.078	0.92[ 0.825869,1.015]	0.37		A1BG	0.05	1.22[ 1.0174,1.429]	0.31		C5orf46	2.6e-09	1.50[ 1.36e+00, 1.632]	3.4e-05
CRIP2	0.78	1.02[ 0.872378,1.169]	0.92		CRIP2	0.38	0.96[ 0.8691,1.053]	0.73		DDIT4	3e-09	1.48[ 1.34e+00, 1.606]	3.4e-05
CTNNA1	0.34	1.10[ 0.903420,1.292]	0.68		CTNNA1	0.49	1.05[ 0.9061,1.195]	0.8		KRT14	1.1e-08	1.48[ 1.35e+00, 1.621]	9.3e-05
CYP27B1	0.24	1.10[ 0.935082,1.273]	0.59		CYP27B1	0.0052	0.88[ 0.7939,0.972]	0.097		PPP1R10	4.6e-08	0.69[ 5.52e-01, 0.825]	0.00031
CYB5R3	0.04	1.20[ 1.021882,1.375]	0.28		CYB5R3	0.063	1.17[ 1.0015,1.345]	0.35		UBA6	7.3e-08	1.48[ 1.34e+00, 1.627]	0.0004
DUSP1	0.4	0.96[ 0.874245,1.053]	0.72		DUSP1	0.0043	1.23[ 1.0846,1.373]	0.088		GATA6	1.3e-07	0.71[ 5.75e-01, 0.838]	0.00061
EML1	0.67	0.98[ 0.893014,1.069]	0.87		EML1	0.46	0.97[ 0.8813,1.056]	0.78		COL7A1	1.5e-07	1.42[ 1.29e+00, 1.557]	0.00061
FAAH	0.71	0.98[ 0.866061,1.093]	0.89		FAAH	0.11	0.93[ 0.8409,1.020]	0.44		ZNF185	1.6e-07	1.70[ 1.50e+00, 1.903]	0.00061
FHL2	0.078	0.90[ 0.779447,1.020]	0.37		FHL2	0.87	1.01[ 0.8988,1.119]	0.97		DSG3	2.1e-07	1.53[ 1.37e+00, 1.694]	0.0007
HOXD1	0.17	1.10[ 0.961799,1.237]	0.52		HOXD1	0.3	0.96[ 0.8682,1.043]	0.67		FRZB	2.7e-07	0.70[ 5.64e-01, 0.840]	0.0008
KCNJ14	0.0094	0.89[ 0.797184,0.980]	0.13		KCNJ14	0.26	1.07[ 0.9478,1.199]	0.64		C2orf40	2.9e-07	0.71[ 5.75e-01, 0.843]	0.0008
PRICKLE3	0.16	1.16[ 0.950192,1.379]	0.5		PRICKLE3	0.54	1.05[ 0.8924,1.206]	0.83		CYP27C1	3.1e-07	1.48[ 1.33e+00, 1.632]	0.0008
MEIS3P1	0.93	1.01[ 0.784684,1.237]	0.97		MEIS3P1	0.028	1.12[ 1.0165,1.220]	0.24		PLCB4	3.4e-07	0.71[ 5.71e-01, 0.843]	0.0008
MYL6	0.15	1.07[ 0.976275,1.155]	0.5		MYL6	0.044	1.19[ 1.0176,1.366]	0.3		KRT6C	4.1e-07	1.42[ 1.28e+00, 1.561]	0.00087
NDUFB6	0.24	1.05[ 0.965946,1.135]	0.6		NDUFB6	0.075	0.90[ 0.7837,1.018]	0.37		ADH1A	4.2e-07	0.71[ 5.74e-01, 0.845]	0.00087
P2RY1	0.018	1.11[ 1.022160,1.204]	0.19		P2RY1	0.17	0.94[ 0.8473,1.031]	0.54		FAM83A	4.4e-07	1.83[ 1.59e+00, 2.067]	0.00087
PDE2A	0.71	1.03[ 0.858161,1.209]	0.89		PDE2A	0.016	1.15[ 1.0344,1.268]	0.18		SULF2	4.8e-07	1.41[ 1.27e+00, 1.547]	0.0009
SERPINF2	5e-05	0.84[ 0.748394,0.925]	0.0053		SERPINF2	0.9	0.99[ 0.8646,1.119]	0.97		ANGPTL4	7.7e-07	1.50[ 1.34e+00, 1.669]	0.0013
POU1F1	0.7	1.03[ 0.864989,1.201]	0.89		POU1F1	0.78	1.01[ 0.9199,1.107]	0.93		A2ML1	9.7e-07	1.46[ 1.31e+00, 1.620]	0.0016
MAPK13	0.067	1.17[ 0.998793,1.346]	0.35		MAPK13	0.055	0.92[ 0.8315,1.007]	0.33		C3orf62	1.2e-06	0.72[ 5.79e-01, 0.854]	0.0019
RAB1A	0.16	1.12[ 0.959157,1.280]	0.5		RAB1A	0.23	1.07[ 0.9567,1.182]	0.61		FCGRT	2e-06	0.72[ 5.87e-01, 0.859]	0.003
TXNL1	0.52	1.03[ 0.940633,1.117]	0.79		TXNL1	0.12	0.92[ 0.8127,1.028]	0.46		LYPD3	2.3e-06	1.38[ 1.24e+00, 1.515]	0.0034
RPS24	0.44	0.93[ 0.729890,1.124]	0.75		RPS24	0.05	1.09[ 1.0025,1.186]	0.31		SAMD5	2.8e-06	0.73[ 6.01e-01, 0.866]	0.004
SSR4	0.51	1.05[ 0.906222,1.188]	0.79		SSR4	7.2e-08	0.78[ 0.6872,0.872]	7.1e-05		LAMB3	3e-06	1.55[ 1.36e+00, 1.738]	0.004
MLX	0.13	1.07[ 0.980668,1.157]	0.47		MLX	0.36	1.07[ 0.9248,1.210]	0.72		FAM189A2	3.1e-06	0.71[ 5.64e-01, 0.857]	0.004
UCHL3	0.041	1.20[ 1.021609,1.382]	0.28		UCHL3	0.64	1.02[ 0.9299,1.113]	0.88		C1orf21	3.6e-06	0.73[ 5.90e-01, 0.865]	0.0043
TMEFF1	0.15	1.09[ 0.969483,1.220]	0.49		TMEFF1	0.15	1.11[ 0.9655,1.252]	0.51		LAMC2	3.6e-06	1.61[ 1.40e+00, 1.813]	0.0043
USP15	0.19	1.14[ 0.941634,1.339]	0.54		USP15	0.41	0.95[ 0.8335,1.071]	0.75		MUC21	4.1e-06	1.44[ 1.28e+00, 1.592]	0.0047
BCL2L10	0.17	1.14[ 0.948436,1.330]	0.52		BCL2L10	0.59	1.04[ 0.8808,1.209]	0.85		ANKRD29	5.1e-06	0.74[ 6.06e-01, 0.871]	0.0055
ARPC2	0.076	1.22[ 0.995555,1.445]	0.37		ARPC2	0.48	1.03[ 0.9441,1.119]	0.79		KLK6	5.2e-06	1.43[ 1.27e+00, 1.582]	0.0055
RNF41	0.086	1.12[ 0.987956,1.253]	0.39		RNF41	0.097	1.09[ 0.9862,1.195]	0.42		SERPINB5	5.4e-06	1.48[ 1.31e+00, 1.653]	0.0055
A2M	0.012	0.89[ 0.804765,0.984]	0.15		A2M	0.42	1.06[ 0.9116,1.213]	0.76		ZBED2	5.4e-06	1.61[ 1.40e+00, 1.817]	0.0055
APOBEC1	0.037	0.91[ 0.811513,1.001]	0.27		APOBEC1	0.028	1.18[ 1.0289,1.329]	0.24		PTGES	6.2e-06	1.47[ 1.30e+00, 1.637]	0.0061
ASNS	0.083	1.38[ 1.008650,1.750]	0.38		ASNS	0.22	1.08[ 0.9534,1.206]	0.6		SCEL-AS1	6.6e-06	3.71[ 3.13e+00, 4.289]	0.0063
ATP5F1E	0.41	1.08[ 0.898630,1.255]	0.72		ATP5F1E	0.0016	1.16[ 1.0640,1.248]	0.051		PAQR8	7.4e-06	0.74[ 6.01e-01, 0.873]	0.0068
HCN2	0.12	0.93[ 0.838300,1.024]	0.45		HCN2	0.48	1.06[ 0.8911,1.234]	0.79		SCN4B	8.2e-06	0.74[ 6.11e-01, 0.876]	0.0074
DDR1	0.36	1.04[ 0.953884,1.128]	0.69		DDR1	0.046	0.92[ 0.8294,1.004]	0.3		CX3CR1	8.6e-06	0.74[ 6.08e-01, 0.876]	0.0074
ABCC2	0.035	1.10[ 1.009192,1.184]	0.26		ABCC2	0.42	1.07[ 0.9005,1.243]	0.75		S100A2	8.6e-06	1.53[ 1.34e+00, 1.715]	0.0074
COL9A1	0.8	1.02[ 0.883830,1.150]	0.93		COL9A1	0.67	1.03[ 0.9046,1.148]	0.89		PYGL	9e-06	1.44[ 1.28e+00, 1.604]	0.0074
COX7B	0.47	1.05[ 0.906881,1.202]	0.77		COX7B	0.23	0.93[ 0.8151,1.050]	0.61		PTHLH	9.2e-06	1.48[ 1.30e+00, 1.653]	0.0074
CR1	0.35	1.06[ 0.931775,1.193]	0.69		CR1	0.93	1.01[ 0.8256,1.190]	0.98		ZC3H12B	9.4e-06	0.72[ 5.73e-01, 0.869]	0.0074
CREM	0.26	1.19[ 0.880973,1.489]	0.62		CREM	0.015	1.18[ 1.0458,1.324]	0.17		MUC16	1e-05	1.37[ 1.22e+00, 1.507]	0.0074
CRK	0.85	0.99[ 0.904706,1.079]	0.95		CRK	0.45	0.96[ 0.8532,1.068]	0.77		SPRR1B	1e-05	1.40[ 1.25e+00, 1.555]	0.0074
CRYBA4	0.66	1.03[ 0.892673,1.169]	0.87		CRYBA4	0.77	1.02[ 0.9047,1.129]	0.93		NR1D1	1e-05	1.38[ 1.24e+00, 1.533]	0.0074
CSF1	0.14	0.94[ 0.855278,1.025]	0.49		CSF1	0.093	1.23[ 0.9837,1.468]	0.41		ADM	1e-05	1.55[ 1.35e+00, 1.755]	0.0074
CSF3	0.28	1.06[ 0.954870,1.158]	0.63		CSF3	0.95	1.00[ 0.8902,1.103]	0.99		TMEM168	1e-05	0.74[ 6.02e-01, 0.876]	0.0074
CSRP2	0.041	1.21[ 1.022801,1.394]	0.28		CSRP2	0.49	1.04[ 0.9292,1.146]	0.8		CDA	1.1e-05	1.64[ 1.42e+00, 1.867]	0.0075
CTNNA2	0.42	0.96[ 0.873689,1.055]	0.74		CTNNA2	0.39	0.96[ 0.8737,1.052]	0.74		RETREG1	1.1e-05	0.54[ 2.68e-01, 0.821]	0.0076
CTSZ	0.3	1.11[ 0.911839,1.299]	0.65		CTSZ	0.88	0.99[ 0.9026,1.083]	0.97		CLEC10A	1.1e-05	0.75[ 6.17e-01, 0.881]	0.0076
TEX28	0.35	0.96[ 0.861891,1.051]	0.69		TEX28	0.93	1.00[ 0.9089,1.099]	0.98		PIP5K1B	1.4e-05	0.74[ 6.07e-01, 0.880]	0.0092
CYC1	0.02	1.25[ 1.057709,1.439]	0.2		CYC1	0.087	0.93[ 0.8401,1.015]	0.4		GAPDH	1.5e-05	1.45[ 1.28e+00, 1.622]	0.0092
CYP2A7P1	0.42	1.22[ 0.725926,1.712]	0.74		CYP2A7P1	0.18	1.10[ 0.9569,1.243]	0.55		KRT6A	1.5e-05	1.61[ 1.39e+00, 1.826]	0.0092
CYP51A1	1	1.00[ 0.910660,1.089]	1		CYP51A1	0.9	0.99[ 0.8261,1.153]	0.97		SELENBP1	1.5e-05	0.75[ 6.12e-01, 0.882]	0.0092
BRINP1	0.33	0.96[ 0.866442,1.047]	0.67		BRINP1	0.11	1.08[ 0.9843,1.167]	0.44		TGFBI	1.5e-05	1.55[ 1.35e+00, 1.757]	0.0092
ECI1	0.84	0.99[ 0.899964,1.082]	0.94		ECI1	0.012	0.89[ 0.7924,0.982]	0.15		S100A11	1.5e-05	1.35[ 1.21e+00, 1.486]	0.0092
DCT	0.8	0.99[ 0.901111,1.077]	0.93		DCT	0.45	1.05[ 0.9198,1.184]	0.77		MIA3	1.6e-05	0.75[ 6.16e-01, 0.883]	0.0094
DEFA6	0.58	1.04[ 0.885236,1.204]	0.83		DEFA6	0.43	1.07[ 0.9003,1.239]	0.76		ANGPT2	1.7e-05	1.34[ 1.20e+00, 1.474]	0.0098
GSDME	0.56	1.04[ 0.905554,1.173]	0.82		GSDME	0.0035	1.16[ 1.0568,1.256]	0.077		C12orf56	1.8e-05	1.33[ 1.20e+00, 1.466]	0.01
NQO1	4.7e-05	1.20[ 1.110951,1.291]	0.0051		NQO1	0.3	0.96[ 0.8657,1.044]	0.67		SLC12A2	1.8e-05	0.76[ 6.25e-01, 0.886]	0.01
DLG4	0.12	0.94[ 0.850472,1.020]	0.44		DLG4	0.93	1.01[ 0.8930,1.118]	0.98		SRPX2	1.9e-05	1.44[ 1.27e+00, 1.610]	0.01
DNAH8	0.73	0.98[ 0.889831,1.078]	0.9		DNAH8	0.78	1.02[ 0.8977,1.136]	0.93		OLFM1	1.9e-05	0.75[ 6.12e-01, 0.884]	0.01
DNASE2	0.82	0.99[ 0.898598,1.080]	0.94		DNASE2	0.9	0.99[ 0.8873,1.100]	0.97		TLE4	2.1e-05	0.75[ 6.20e-01, 0.887]	0.011
DNMT3B	0.28	1.20[ 0.862133,1.533]	0.63		DNMT3B	0.0029	1.14[ 1.0523,1.229]	0.07		RCN1	2.3e-05	1.35[ 1.21e+00, 1.491]	0.012
DPH2	0.51	1.03[ 0.938022,1.124]	0.79		DPH2	0.81	0.99[ 0.8994,1.079]	0.94		LYZ	2.3e-05	0.74[ 5.91e-01, 0.881]	0.012
DPT	0.082	0.93[ 0.839797,1.014]	0.38		DPT	0.0016	1.22[ 1.0921,1.341]	0.051		LIMS3	2.4e-05	1.49[ 1.30e+00, 1.678]	0.012
DRG2	0.75	1.03[ 0.849614,1.207]	0.91		DRG2	0.72	0.98[ 0.8956,1.073]	0.91		PMAIP1	2.4e-05	1.48[ 1.29e+00, 1.663]	0.012
DSPP	0.59	1.03[ 0.931669,1.119]	0.83		DSPP	0.69	1.02[ 0.9109,1.134]	0.9		CA11	2.6e-05	0.76[ 6.28e-01, 0.890]	0.013
DVL3	0.041	1.17[ 1.015963,1.323]	0.28		DVL3	0.027	1.17[ 1.0275,1.311]	0.24		FGFBP1	2.8e-05	1.33[ 1.19e+00, 1.466]	0.014
E4F1	0.47	1.03[ 0.942161,1.125]	0.77		E4F1	0.079	1.16[ 0.9907,1.320]	0.38		ASPRV1	2.9e-05	0.76[ 6.23e-01, 0.890]	0.014
EDN2	0.26	1.09[ 0.940558,1.231]	0.61		EDN2	0.12	1.13[ 0.9732,1.291]	0.46		GREB1L	3e-05	1.45[ 1.27e+00, 1.625]	0.014
MEGF9	0.16	0.94[ 0.846219,1.030]	0.51		MEGF9	0.93	1.01[ 0.8578,1.155]	0.98		EREG	3.2e-05	1.50[ 1.30e+00, 1.694]	0.015
EIF1AX	0.75	1.01[ 0.925591,1.102]	0.91		EIF1AX	0.0044	0.88[ 0.7839,0.969]	0.09		KLK8	3.2e-05	1.32[ 1.19e+00, 1.456]	0.015
EIF4EBP2	0.054	1.16[ 1.005417,1.305]	0.32		EIF4EBP2	0.12	1.12[ 0.9736,1.263]	0.46		AREG	3.2e-05	1.33[ 1.19e+00, 1.469]	0.015
ELAVL2	0.85	1.01[ 0.918153,1.099]	0.95		ELAVL2	0.011	1.18[ 1.0507,1.317]	0.15		CAPN6	3.3e-05	0.76[ 6.23e-01, 0.891]	0.015
EN1	0.79	1.02[ 0.878700,1.159]	0.93		EN1	0.075	1.10[ 0.9932,1.197]	0.37		CLEC9A	3.3e-05	0.72[ 5.60e-01, 0.878]	0.015
ENPEP	0.14	1.06[ 0.979815,1.149]	0.48		ENPEP	0.00076	1.24[ 1.1110,1.365]	0.032		PPFIA4	3.4e-05	1.32[ 1.19e+00, 1.457]	0.015
DMTN	0.0007	0.86[ 0.772490,0.949]	0.03		DMTN	0.49	1.03[ 0.9410,1.122]	0.8		TP63	3.4e-05	1.32[ 1.19e+00, 1.458]	0.015
EPRS	0.15	1.12[ 0.963453,1.285]	0.49		EPRS	0.07	1.09[ 0.9949,1.184]	0.37		ANKRD46	3.5e-05	0.76[ 6.23e-01, 0.892]	0.015
ERBB4	0.04	0.80[ 0.591357,1.016]	0.27		ERBB4	0.55	1.04[ 0.9049,1.178]	0.83		PPARD	3.5e-05	1.35[ 1.21e+00, 1.501]	0.015
EREG	0.25	1.05[ 0.964486,1.140]	0.6		EREG	0.37	1.04[ 0.9508,1.131]	0.73		CICP14	3.6e-05	0.47[ 1.08e-01, 0.835]	0.015
ERG	0.57	1.07[ 0.839268,1.295]	0.82		ERG	0.24	1.05[ 0.9637,1.145]	0.62		AMOT	3.7e-05	0.75[ 6.09e-01, 0.889]	0.015
ERV3-1	0.02	0.88[ 0.776674,0.990]	0.2		ERV3-1	0.03	0.63[ 0.2034,1.057]	0.25		EZR	3.7e-05	1.38[ 1.22e+00, 1.532]	0.015
EVPL	0.22	1.13[ 0.931751,1.325]	0.57		EVPL	0.84	1.02[ 0.8360,1.202]	0.95		PTMAP7	3.8e-05	2.09[ 1.73e+00, 2.446]	0.015
EYA3	0.9	1.01[ 0.819648,1.206]	0.96		EYA3	0.04	1.13[ 1.0111,1.248]	0.28		GPR87	3.9e-05	1.64[ 1.40e+00, 1.880]	0.015
F5	0.7	1.02[ 0.908576,1.136]	0.89		F5	0.51	0.97[ 0.8831,1.060]	0.81		GJB4	4e-05	1.40[ 1.23e+00, 1.559]	0.015
FBP1	0.2	0.92[ 0.790506,1.050]	0.55		FBP1	6.6e-05	0.84[ 0.7535,0.928]	0.007		ARHGAP42	4e-05	1.35[ 1.20e+00, 1.492]	0.015
UBE4A	0.38	1.07[ 0.921327,1.211]	0.71		UBE4A	0.68	0.98[ 0.8610,1.092]	0.89		DNASE1L3	4.1e-05	0.76[ 6.23e-01, 0.893]	0.016
FGFR1	0.92	1.01[ 0.891313,1.120]	0.97		FGFR1	0.15	1.10[ 0.9650,1.243]	0.52		ZNF30	4.2e-05	0.76[ 6.27e-01, 0.894]	0.016
FHL3	0.7	1.02[ 0.900722,1.148]	0.89		FHL3	0.013	1.21[ 1.0549,1.357]	0.16		KRT19	4.3e-05	1.51[ 1.31e+00, 1.705]	0.016
FOXL1	0.021	0.90[ 0.803683,0.991]	0.2		FOXL1	0.48	0.96[ 0.8371,1.079]	0.79		TPMT	4.3e-05	0.76[ 6.28e-01, 0.895]	0.016
FOXO3	0.88	1.01[ 0.916012,1.098]	0.96		FOXO3	0.16	1.08[ 0.9714,1.186]	0.52		NT5E	4.4e-05	1.59[ 1.36e+00, 1.813]	0.016
MLANA	0.26	0.95[ 0.867650,1.039]	0.62		MLANA	0.37	1.04[ 0.9516,1.130]	0.72		CBX3	4.4e-05	1.32[ 1.18e+00, 1.455]	0.016
FLT4	0.63	0.98[ 0.887921,1.069]	0.86		FLT4	0.24	1.05[ 0.9661,1.139]	0.61		BMP1	4.5e-05	1.33[ 1.19e+00, 1.465]	0.016
GARS	0.0017	1.44[ 1.207405,1.672]	0.051		GARS	0.076	1.10[ 0.9926,1.198]	0.38		SSH3	4.6e-05	1.34[ 1.19e+00, 1.478]	0.016
TLX1	0.3	0.94[ 0.805364,1.065]	0.65		TLX1	0.42	1.06[ 0.9140,1.210]	0.75		VGLL1	4.7e-05	1.40[ 1.23e+00, 1.563]	0.016
HOXA1	0.44	1.05[ 0.925622,1.172]	0.75		HOXA1	0.026	1.14[ 1.0217,1.250]	0.23		SERPINH1	4.8e-05	1.31[ 1.18e+00, 1.448]	0.016
HOXA2	7.2e-07	0.80[ 0.710716,0.890]	0.0003		HOXA2	0.18	1.11[ 0.9525,1.273]	0.55		PTPRN2	4.9e-05	0.76[ 6.29e-01, 0.896]	0.017
HOXB3	0.88	1.01[ 0.919199,1.094]	0.96		HOXB3	0.22	1.06[ 0.9633,1.166]	0.59		FAM110B	4.9e-05	0.76[ 6.31e-01, 0.897]	0.017
SPRY3	0.52	1.03[ 0.935441,1.128]	0.79		SPRY3	0.92	0.99[ 0.7597,1.216]	0.98		ATP1A2	5e-05	0.76[ 6.27e-01, 0.896]	0.017
HOXB5	0.79	1.03[ 0.833557,1.218]	0.93		HOXB5	0.18	1.11[ 0.9548,1.256]	0.55		TSPAN5	5.1e-05	1.36[ 1.21e+00, 1.506]	0.017
HOXB7	0.25	1.08[ 0.947822,1.211]	0.6		HOXB7	0.03	1.11[ 1.0137,1.203]	0.25		RALB	5.4e-05	1.37[ 1.21e+00, 1.526]	0.018
HOXC5	0.33	1.07[ 0.934996,1.199]	0.67		HOXC5	0.45	0.97[ 0.8713,1.059]	0.77		NPDC1	5.5e-05	0.76[ 6.27e-01, 0.897]	0.018
HOXC10	0.038	1.10[ 1.007492,1.183]	0.27		HOXC10	0.031	1.10[ 1.0118,1.191]	0.25		PAICS	5.6e-05	1.36[ 1.21e+00, 1.518]	0.018
HOXD9	0.57	0.97[ 0.854923,1.082]	0.82		HOXD9	0.4	1.05[ 0.9400,1.151]	0.74		MTHFD1L	5.7e-05	1.32[ 1.18e+00, 1.462]	0.018
HSPA1A	0.03	1.16[ 1.023289,1.296]	0.24		HSPA1A	0.18	1.16[ 0.9389,1.385]	0.55		ARRB1	5.8e-05	0.76[ 6.23e-01, 0.896]	0.018
IL7R	0.84	0.99[ 0.870500,1.106]	0.94		IL7R	0.4	1.06[ 0.9154,1.214]	0.74		RANBP1	5.8e-05	1.33[ 1.19e+00, 1.474]	0.018
IRF7	0.2	1.14[ 0.935623,1.350]	0.55		IRF7	0.7	1.02[ 0.9177,1.123]	0.9		ARRDC3	6.6e-05	1.35[ 1.20e+00, 1.494]	0.021
STT3A	0.19	1.14[ 0.938877,1.345]	0.54		STT3A	0.18	0.94[ 0.8554,1.030]	0.55		PPFIBP1	7e-05	1.39[ 1.22e+00, 1.551]	0.021
JUNB	0.22	0.95[ 0.858553,1.036]	0.57		JUNB	0.19	1.09[ 0.9600,1.214]	0.56		MMD	7e-05	1.30[ 1.17e+00, 1.431]	0.021
KCNA6	0.13	1.07[ 0.980140,1.161]	0.47		KCNA6	0.43	1.06[ 0.9151,1.202]	0.76		XPO1	7e-05	1.31[ 1.18e+00, 1.449]	0.021
KCND1	0.49	0.95[ 0.819593,1.089]	0.78		KCND1	0.0067	1.31[ 1.1122,1.514]	0.11		SRSF8	7.2e-05	0.72[ 5.51e-01, 0.885]	0.022
LAMB3	0.28	0.93[ 0.783356,1.068]	0.63		LAMB3	0.46	1.05[ 0.9107,1.198]	0.78		PAWR	7.6e-05	1.38[ 1.22e+00, 1.540]	0.022
LGALS2	0.052	0.92[ 0.831183,1.006]	0.31		LGALS2	0.73	1.02[ 0.8840,1.165]	0.91		ANXA2	7.7e-05	1.41[ 1.23e+00, 1.580]	0.022
LHB	0.0034	0.87[ 0.778527,0.966]	0.075		LHB	0.43	1.05[ 0.9327,1.159]	0.76		HMGA2	7.8e-05	1.73[ 1.45e+00, 2.001]	0.022
LMO7	0.32	1.06[ 0.943047,1.178]	0.66		LMO7	0.024	1.21[ 1.0402,1.371]	0.22		KPNA2	7.8e-05	1.31[ 1.17e+00, 1.448]	0.022
LRP5	0.48	1.10[ 0.828636,1.373]	0.77		LRP5	0.012	0.89[ 0.7965,0.983]	0.15		KANK4	7.8e-05	1.46[ 1.27e+00, 1.647]	0.022
TACSTD2	0.25	1.09[ 0.942814,1.233]	0.6		TACSTD2	0.14	1.12[ 0.9638,1.284]	0.5		SDIM1	7.9e-05	0.50[ 1.50e-01, 0.851]	0.022
MAG	0.31	0.96[ 0.869275,1.044]	0.65		MAG	0.1	1.08[ 0.9849,1.182]	0.43		SEC13P1	7.9e-05	0.48[ 1.01e-01, 0.852]	0.022
MAN1A1	0.63	0.97[ 0.832139,1.103]	0.85		MAN1A1	0.12	1.11[ 0.9756,1.237]	0.46		SPOCD1	8.3e-05	1.32[ 1.18e+00, 1.465]	0.023
MARK3	0.88	0.99[ 0.838136,1.140]	0.96		MARK3	0.78	1.02[ 0.9012,1.131]	0.93		KRT17	8.3e-05	1.67[ 1.41e+00, 1.926]	0.023
MC2R	0.76	1.01[ 0.921303,1.108]	0.91		MC2R	0.81	0.99[ 0.9002,1.079]	0.94		RPL34P1	9e-05	2.98[ 2.42e+00, 3.534]	0.025
MAP3K1	8.8e-06	0.82[ 0.723137,0.907]	0.0016		MAP3K1	0.64	1.03[ 0.8961,1.169]	0.87		METTL7A	9.1e-05	0.77[ 6.36e-01, 0.903]	0.025
MGST3	0.51	1.04[ 0.922252,1.157]	0.79		MGST3	0.13	1.07[ 0.9806,1.156]	0.48		P4HA1	9.1e-05	1.45[ 1.26e+00, 1.642]	0.025
MLH1	0.38	1.08[ 0.903146,1.260]	0.71		MLH1	0.076	0.93[ 0.8407,1.012]	0.38		ANKRD37	9.3e-05	1.36[ 1.20e+00, 1.515]	0.025
MLLT3	0.31	0.95[ 0.847144,1.051]	0.65		MLLT3	0.29	0.95[ 0.8496,1.048]	0.66		DISP1	9.3e-05	0.77[ 6.40e-01, 0.904]	0.025
MSN	0.18	1.20[ 0.930484,1.472]	0.53		MSN	0.88	1.01[ 0.8892,1.129]	0.97		IL20RB	9.6e-05	1.45[ 1.26e+00, 1.638]	0.025
MST1R	0.82	1.01[ 0.924113,1.095]	0.94		MST1R	0.0011	0.86[ 0.7748,0.953]	0.039		NLGN3	9.8e-05	0.77[ 6.30e-01, 0.903]	0.025
MT1F	0.3	1.05[ 0.957523,1.140]	0.64		MT1F	0.28	1.07[ 0.9474,1.186]	0.65		OXSR1	9.8e-05	1.30[ 1.16e+00, 1.433]	0.025
MT1X	0.21	1.14[ 0.934246,1.337]	0.56		MT1X	0.079	1.13[ 0.9910,1.274]	0.38		ZNF181	9.9e-05	0.76[ 6.12e-01, 0.900]	0.025
MTNR1B	0.18	1.10[ 0.959017,1.242]	0.53		MTNR1B	0.36	1.05[ 0.9462,1.148]	0.72		GSK3B	9.9e-05	1.46[ 1.27e+00, 1.659]	0.025
MUC4	0.31	1.14[ 0.881045,1.404]	0.65		MUC4	0.12	1.15[ 0.9701,1.322]	0.46		PPFIA1	0.0001	1.31[ 1.17e+00, 1.448]	0.025
MX2	0.048	1.25[ 1.023891,1.468]	0.3		MX2	0.063	1.13[ 0.9984,1.263]	0.35		PSMA6	0.0001	1.35[ 1.19e+00, 1.498]	0.025
MYBPC3	0.55	0.97[ 0.876688,1.068]	0.81		MYBPC3	0.82	1.01[ 0.8883,1.141]	0.95		SEMA7A	0.0001	1.47[ 1.27e+00, 1.671]	0.025
MYH2	0.46	1.03[ 0.943319,1.125]	0.76		MYH2	0.18	1.08[ 0.9650,1.196]	0.55		TFAP2A	0.0001	1.34[ 1.19e+00, 1.491]	0.025
MYH11	0.12	0.91[ 0.795838,1.029]	0.44		MYH11	0.038	1.16[ 1.0164,1.299]	0.28		FGFR4	0.0001	0.77[ 6.44e-01, 0.906]	0.025
MYLK	0.63	1.04[ 0.872933,1.210]	0.85		MYLK	0.079	1.09[ 0.9918,1.186]	0.38		VIPR1	0.0001	0.77[ 6.37e-01, 0.905]	0.025
MYO7B	0.53	0.97[ 0.876196,1.066]	0.8		MYO7B	0.66	1.04[ 0.8694,1.206]	0.88		ACACB	0.00011	0.77[ 6.28e-01, 0.904]	0.026
NAB2	0.67	0.97[ 0.833176,1.109]	0.87		NAB2	0.086	1.11[ 0.9885,1.232]	0.4		PDE8A	0.00011	0.77[ 6.37e-01, 0.906]	0.027
NAP1L2	0.13	0.94[ 0.848901,1.023]	0.47		NAP1L2	0.4	1.04[ 0.9450,1.139]	0.74		SDC1	0.00011	1.36[ 1.20e+00, 1.518]	0.027
NCAM1	0.86	0.99[ 0.903350,1.081]	0.95		NCAM1	0.32	1.06[ 0.9379,1.191]	0.69		PPP1R14B	0.00012	1.34[ 1.19e+00, 1.495]	0.027
NCL	0.18	1.11[ 0.952065,1.274]	0.54		NCL	0.78	1.02[ 0.8780,1.162]	0.93		SLC2A14	0.00012	1.30[ 1.16e+00, 1.435]	0.027
NDUFA4	0.67	0.98[ 0.898047,1.066]	0.87		NDUFA4	0.098	1.12[ 0.9827,1.264]	0.42		FGF9	0.00012	0.77[ 6.30e-01, 0.905]	0.027
NDUFA8	0.01	1.21[ 1.059922,1.352]	0.14		NDUFA8	0.083	0.93[ 0.8367,1.015]	0.39		ZNF658	0.00012	0.73[ 5.61e-01, 0.892]	0.027
NDUFB7	0.96	1.00[ 0.913886,1.091]	0.98		NDUFB7	0.2	1.09[ 0.9566,1.214]	0.58		DST	0.00012	1.30[ 1.16e+00, 1.433]	0.028
NEK3	0.24	1.12[ 0.927857,1.310]	0.59		NEK3	0.00015	1.19[ 1.0969,1.278]	0.012		MAP4K4	0.00013	1.40[ 1.22e+00, 1.573]	0.029
NEU1	0.32	1.04[ 0.957773,1.130]	0.66		NEU1	0.45	1.03[ 0.9443,1.124]	0.78		ALDH2	0.00013	0.77[ 6.32e-01, 0.906]	0.03
NF1	0.88	1.01[ 0.915163,1.098]	0.96		NF1	0.23	1.05[ 0.9669,1.142]	0.6		MYLIP	0.00013	0.77[ 6.36e-01, 0.907]	0.03
NFATC1	0.53	0.97[ 0.888043,1.059]	0.8		NFATC1	0.76	1.01[ 0.9252,1.103]	0.92		COL11A1	0.00013	1.29[ 1.16e+00, 1.428]	0.03
NFKBIA	0.037	1.15[ 1.016975,1.292]	0.26		NFKBIA	0.88	1.01[ 0.8770,1.143]	0.97		TGFBR3	0.00014	0.78[ 6.43e-01, 0.909]	0.03
NHLH2	0.41	1.06[ 0.919084,1.202]	0.72		NHLH2	0.9	0.99[ 0.8734,1.112]	0.97		GPBAR1	0.00014	0.77[ 6.31e-01, 0.907]	0.03
NQO2	0.9	0.99[ 0.905780,1.084]	0.97		NQO2	0.00078	0.86[ 0.7731,0.950]	0.033		XPA	0.00014	0.77[ 6.25e-01, 0.906]	0.031
NNAT	0.0016	0.87[ 0.781919,0.958]	0.048		NNAT	0.027	1.15[ 1.0231,1.271]	0.23		NUDT19P4	0.00014	6.49[ 5.51e+00, 7.478]	0.031
NPY	0.043	0.91[ 0.824880,1.003]	0.28		NPY	0.0074	1.23[ 1.0774,1.392]	0.12		FBXL2	0.00014	1.45[ 1.25e+00, 1.640]	0.031
NPR1	0.33	1.09[ 0.912633,1.268]	0.67		NPR1	0.27	1.07[ 0.9487,1.188]	0.65		MNAT1	0.00015	1.30[ 1.16e+00, 1.434]	0.032
YBX1	0.17	1.21[ 0.931630,1.497]	0.52		YBX1	0.48	1.04[ 0.9336,1.142]	0.79		TMEM158	0.00015	1.37[ 1.20e+00, 1.535]	0.032
NTRK1	0.92	1.01[ 0.801435,1.218]	0.97		NTRK1	0.16	1.13[ 0.9543,1.304]	0.53		H2AFZ	0.00015	1.30[ 1.16e+00, 1.432]	0.032
NTSR1	0.68	1.03[ 0.900983,1.151]	0.88		NTSR1	0.16	1.14[ 0.9557,1.316]	0.52		FRMPD3-AS1	0.00016	3.01[ 2.43e+00, 3.596]	0.033
NUP98	0.77	0.99[ 0.901202,1.074]	0.92		NUP98	0.0032	1.14[ 1.0496,1.223]	0.075		SLC25A37	0.00016	1.31[ 1.17e+00, 1.449]	0.034
OAS1	0.01	1.12[ 1.032226,1.213]	0.14		OAS1	0.75	1.02[ 0.8908,1.151]	0.92		ZNF207	0.00016	1.41[ 1.23e+00, 1.596]	0.034
4950	0.81	1.02[ 0.844658,1.198]	0.94		4950	0.22	1.06[ 0.9633,1.166]	0.59		GLYATL2	0.00016	0.76[ 6.16e-01, 0.906]	0.034
OMD	0.0037	0.82[ 0.683346,0.957]	0.078		OMD	0.00044	1.25[ 1.1250,1.382]	0.023		FAM25A	0.00017	1.58[ 1.34e+00, 1.825]	0.034
OGG1	0.7	1.02[ 0.925682,1.110]	0.89		OGG1	0.063	1.08[ 0.9974,1.169]	0.35		GJB2	0.00017	1.44[ 1.24e+00, 1.630]	0.034
OPA1	0.029	1.20[ 1.032319,1.358]	0.24		OPA1	0.083	1.13[ 0.9890,1.274]	0.39		KIAA1549L	0.00017	1.41[ 1.23e+00, 1.588]	0.034
SIX6	0.63	1.02[ 0.931228,1.113]	0.86		SIX6	0.13	1.09[ 0.9762,1.207]	0.48		ZNF814	0.00017	0.75[ 6.00e-01, 0.904]	0.034
ORC2	0.86	1.01[ 0.918492,1.098]	0.95		ORC2	0.44	0.97[ 0.8763,1.056]	0.77		THSD1P1	0.00017	0.47[ 6.59e-02, 0.872]	0.035
OSM	0.43	1.08[ 0.889201,1.265]	0.74		OSM	0.37	1.07[ 0.9152,1.234]	0.72		ZNF684	0.00018	0.78[ 6.43e-01, 0.912]	0.035
OVOL1	0.0081	1.13[ 1.036510,1.216]	0.12		OVOL1	0.096	1.14[ 0.9828,1.289]	0.42		B4GALT5	0.00018	1.41[ 1.23e+00, 1.593]	0.035
FURIN	0.55	1.06[ 0.867423,1.250]	0.81		FURIN	0.19	0.94[ 0.8434,1.035]	0.56		GHRL	0.00018	0.78[ 6.42e-01, 0.911]	0.035
PAFAH2	0.07	0.88[ 0.733007,1.022]	0.36		PAFAH2	0.89	1.01[ 0.8908,1.126]	0.97		NSMCE4A	0.00018	0.77[ 6.29e-01, 0.910]	0.036
MRPS31	0.91	1.01[ 0.790171,1.235]	0.97		MRPS31	0.053	1.13[ 1.0035,1.250]	0.32		ANGPTL2	0.00019	1.28[ 1.15e+00, 1.413]	0.037
PAX4	0.35	1.05[ 0.949049,1.145]	0.69		PAX4	0.37	1.07[ 0.9210,1.217]	0.72		ULBP2	0.00019	1.31[ 1.17e+00, 1.455]	0.037
PCNT	0.13	1.11[ 0.970841,1.253]	0.47		PCNT	0.022	1.12[ 1.0199,1.211]	0.21		TMPRSS11E	0.00019	1.43[ 1.24e+00, 1.619]	0.038
CDK18	0.87	1.01[ 0.878791,1.143]	0.96		CDK18	0.88	1.01[ 0.9023,1.114]	0.97		VDR	0.0002	1.33[ 1.18e+00, 1.484]	0.038
PDE6G	0.39	1.04[ 0.952015,1.123]	0.71		PDE6G	0.28	1.09[ 0.9318,1.249]	0.65		PSCA	0.0002	1.30[ 1.16e+00, 1.437]	0.038
PDGFRL	7.6e-07	0.80[ 0.716550,0.893]	0.00032		PDGFRL	0.0014	1.16[ 1.0652,1.247]	0.046		ADH1C	0.0002	0.77[ 6.36e-01, 0.912]	0.038
PDK1	0.17	1.10[ 0.959295,1.248]	0.52		PDK1	0.67	1.02[ 0.9327,1.104]	0.89		KRT7	0.0002	1.72[ 1.43e+00, 2.015]	0.038
PDYN	0.9	0.99[ 0.874208,1.111]	0.97		PDYN	0.86	1.01[ 0.9180,1.098]	0.96		ZSCAN21	0.0002	0.78[ 6.45e-01, 0.913]	0.038
PFAS	0.55	0.97[ 0.885389,1.062]	0.81		PFAS	0.83	0.99[ 0.8824,1.095]	0.95		KTN1	0.00021	1.41[ 1.23e+00, 1.599]	0.039
VIT	0.51	0.97[ 0.871804,1.065]	0.79		VIT	0.18	0.92[ 0.7871,1.047]	0.55		CDV3	0.00021	1.28[ 1.14e+00, 1.409]	0.039
SLC25A3	0.29	1.05[ 0.958968,1.139]	0.64		SLC25A3	0.066	1.08[ 0.9961,1.169]	0.36		TMSB10	0.00021	1.36[ 1.19e+00, 1.522]	0.04
SERPINB5	0.74	0.98[ 0.856904,1.102]	0.9		SERPINB5	0.06	1.10[ 0.9988,1.199]	0.34		MMP14	0.00022	1.54[ 1.31e+00, 1.774]	0.04
PIGF	0.55	0.97[ 0.872223,1.070]	0.81		PIGF	0.8	0.99[ 0.8718,1.099]	0.94		ACSS1	0.00022	0.77[ 6.27e-01, 0.911]	0.04
PIK3C2A	0.19	1.06[ 0.970953,1.146]	0.55		PIK3C2A	0.98	1.00[ 0.8786,1.125]	0.99		MRPL13	0.00022	1.28[ 1.15e+00, 1.418]	0.04
PIK3R2	0.2	0.94[ 0.850334,1.035]	0.55		PIK3R2	0.78	1.02[ 0.8967,1.136]	0.93		ASB2	0.00022	0.78[ 6.50e-01, 0.915]	0.04
PIN1	0.46	0.97[ 0.877969,1.057]	0.76		PIN1	0.65	0.97[ 0.8494,1.095]	0.88		IL1RAP	0.00022	1.40[ 1.22e+00, 1.579]	0.04
PKD1	0.35	0.96[ 0.870699,1.048]	0.69		PKD1	0.51	1.03[ 0.9420,1.116]	0.81		BCAR3	0.00023	1.49[ 1.27e+00, 1.702]	0.04
PKHD1	0.029	0.90[ 0.798921,0.997]	0.24		PKHD1	0.45	1.07[ 0.8907,1.248]	0.78		GBA3	0.00023	0.78[ 6.45e-01, 0.915]	0.041
PLA2G4A	0.24	0.95[ 0.861298,1.038]	0.59		PLA2G4A	0.0047	0.88[ 0.7944,0.971]	0.093		SPHAR	0.00024	0.75[ 6.00e-01, 0.908]	0.042
PLCB2	0.62	1.04[ 0.891981,1.180]	0.85		PLCB2	0.078	1.15[ 0.9912,1.303]	0.38		SLC27A3	0.00024	0.78[ 6.44e-01, 0.915]	0.042
PLIN1	0.036	0.91[ 0.815650,1.000]	0.26		PLIN1	0.36	1.08[ 0.9171,1.235]	0.71		COL5A3	0.00024	1.28[ 1.15e+00, 1.417]	0.042
PLXNA2	0.23	1.14[ 0.922476,1.357]	0.58		PLXNA2	0.34	1.05[ 0.9528,1.138]	0.7		AIG1	0.00024	1.50[ 1.28e+00, 1.723]	0.042
POLA1	0.18	1.16[ 0.938702,1.384]	0.53		POLA1	0.13	0.93[ 0.8435,1.023]	0.47		TBC1D13	0.00024	0.78[ 6.46e-01, 0.916]	0.042
POLR2A	0.47	0.97[ 0.883956,1.055]	0.76		POLR2A	0.98	1.00[ 0.9050,1.092]	0.99		KIAA1211	0.00025	0.79[ 6.53e-01, 0.917]	0.042
POLR2L	0.12	0.93[ 0.842103,1.022]	0.45		POLR2L	0.4	1.06[ 0.9173,1.209]	0.74		PHACTR3	0.00025	1.50[ 1.28e+00, 1.718]	0.043
POU2AF1	0.32	1.09[ 0.918526,1.256]	0.66		POU2AF1	0.91	0.99[ 0.8860,1.102]	0.98		RNU7-148P	0.00025	8.26[ 7.11e+00, 9.416]	0.043
POU4F1	0.68	1.02[ 0.928340,1.110]	0.88		POU4F1	0.87	0.99[ 0.8927,1.091]	0.96		KIAA0513	0.00025	0.78[ 6.44e-01, 0.916]	0.043
PPARD	0.13	1.30[ 0.952779,1.654]	0.47		PPARD	0.067	1.10[ 0.9960,1.198]	0.36		DUSP7	0.00026	1.40[ 1.22e+00, 1.587]	0.043
PPM1G	0.00078	1.22[ 1.101197,1.337]	0.032		PPM1G	0.25	0.95[ 0.8612,1.039]	0.63		ATP6V0A1	0.00026	0.78[ 6.52e-01, 0.917]	0.043
PPP1R3A	0.34	1.09[ 0.910723,1.268]	0.68		PPP1R3A	0.69	1.03[ 0.8975,1.154]	0.9		IL33	0.00026	0.78[ 6.50e-01, 0.917]	0.044
PPP2R5A	0.0073	0.89[ 0.797859,0.976]	0.11		PPP2R5A	0.061	1.08[ 0.9980,1.171]	0.34		IPCEF1	0.00027	0.76[ 6.15e-01, 0.912]	0.045
PPP3CB	0.73	0.96[ 0.750739,1.176]	0.9		PPP3CB	0.0063	1.14[ 1.0431,1.231]	0.11		TPMTP2	0.00027	0.51[ 1.40e-01, 0.880]	0.045
NPY4R	0.5	1.06[ 0.891082,1.226]	0.78		NPY4R	0.25	1.05[ 0.9633,1.144]	0.62		SSTR1	0.00027	0.79[ 6.54e-01, 0.918]	0.045
PRKCD	0.13	1.11[ 0.974220,1.239]	0.46		PRKCD	0.24	1.08[ 0.9456,1.223]	0.62		C15orf48	0.00028	1.38[ 1.20e+00, 1.562]	0.045
PRKG2	0.56	0.97[ 0.870817,1.071]	0.81		PRKG2	0.86	1.01[ 0.8946,1.126]	0.96		GMDS	0.00028	0.78[ 6.48e-01, 0.917]	0.045
MAP2K1	0.0066	1.34[ 1.122522,1.548]	0.11		MAP2K1	0.44	1.03[ 0.9485,1.118]	0.77		CGB1	0.00028	1.32[ 1.16e+00, 1.466]	0.045
PRLR	0.18	0.92[ 0.783330,1.048]	0.53		PRLR	0.051	1.18[ 1.0107,1.359]	0.32		DSC2	0.00028	1.39[ 1.21e+00, 1.577]	0.045
PRPSAP2	0.96	1.00[ 0.909707,1.086]	0.99		PRPSAP2	0.79	0.99[ 0.8968,1.079]	0.94		DCBLD1	0.00028	1.46[ 1.25e+00, 1.668]	0.045
KLK6	0.86	1.01[ 0.921101,1.094]	0.95		KLK6	0.48	1.04[ 0.9294,1.149]	0.79		KAZALD1	0.00028	0.78[ 6.51e-01, 0.918]	0.045
PSMD12	0.018	1.22[ 1.049968,1.381]	0.19		PSMD12	0.72	1.02[ 0.8941,1.153]	0.91		NOSTRIN	0.00028	0.77[ 6.28e-01, 0.914]	0.045
PSME1	0.88	1.01[ 0.888346,1.129]	0.96		PSME1	0.052	0.90[ 0.7808,1.009]	0.32		FAM8A1	0.00028	0.78[ 6.49e-01, 0.918]	0.045
PTPN3	0.036	1.36[ 1.068187,1.659]	0.26		PTPN3	0.00012	0.85[ 0.7583,0.933]	0.01		SLCO1B3	0.00029	1.30[ 1.16e+00, 1.452]	0.046
PTPRF	0.26	1.08[ 0.943537,1.220]	0.61		PTPRF	0.093	0.93[ 0.8369,1.017]	0.41		CD1B	0.00029	0.77[ 6.34e-01, 0.916]	0.046
PTPRZ1	0.52	0.97[ 0.885457,1.059]	0.79		PTPRZ1	0.73	0.98[ 0.8924,1.076]	0.91		PKDCC	0.00029	0.76[ 6.13e-01, 0.912]	0.046
ABCD3	0.089	0.87[ 0.698161,1.035]	0.4		ABCD3	0.55	1.04[ 0.9135,1.162]	0.83		ZSWIM5	0.00029	0.79[ 6.53e-01, 0.919]	0.046
PCYT2	0.4	1.08[ 0.899319,1.254]	0.72		PCYT2	0.06	0.90[ 0.7800,1.013]	0.34		PCDH20	0.0003	0.78[ 6.44e-01, 0.918]	0.046
MAP4K2	0.11	1.31[ 0.967683,1.650]	0.44		MAP4K2	0.0022	1.20[ 1.0791,1.313]	0.061		PTGER4	0.0003	0.78[ 6.44e-01, 0.918]	0.047
RAC2	0.27	0.95[ 0.859455,1.042]	0.62		RAC2	0.2	0.94[ 0.8433,1.037]	0.58		PTCH1	0.00031	0.79[ 6.58e-01, 0.920]	0.047
RAD51	0.24	1.21[ 0.882111,1.546]	0.59		RAD51	0.11	1.08[ 0.9853,1.168]	0.44		GNA15	0.00031	1.37[ 1.19e+00, 1.543]	0.047
RAP1A	0.91	0.99[ 0.860092,1.125]	0.97		RAP1A	0.24	1.05[ 0.9652,1.141]	0.62		CRYL1	0.00031	0.79[ 6.52e-01, 0.919]	0.047
RARA	0.79	1.01[ 0.922105,1.102]	0.93		RARA	0.85	0.99[ 0.8901,1.091]	0.96		DDX47	0.00031	1.37[ 1.19e+00, 1.542]	0.047
RARRES2	0.3	1.06[ 0.945852,1.179]	0.65		RARRES2	0.00029	1.27[ 1.1393,1.405]	0.018		CCNG2	0.00031	1.44[ 1.24e+00, 1.641]	0.047
ARID4A	0.31	0.96[ 0.866678,1.045]	0.65		ARID4A	0.025	1.13[ 1.0218,1.247]	0.23		ALDOA	0.00032	1.48[ 1.26e+00, 1.698]	0.047
RBBP8	2e-10	0.76[ 0.674961,0.847]	2.7e-06		RBBP8	0.24	0.91[ 0.7573,1.067]	0.61		TSPAN12	0.00032	0.78[ 6.44e-01, 0.918]	0.047
RCVRN	0.5	1.05[ 0.900237,1.205]	0.78		RCVRN	0.26	1.07[ 0.9502,1.189]	0.64		KRT6B	0.00032	1.31[ 1.16e+00, 1.466]	0.047
RECQL	0.16	1.19[ 0.942393,1.434]	0.5		RECQL	0.03	1.14[ 1.0194,1.263]	0.25		PRELP	0.00032	0.79[ 6.59e-01, 0.921]	0.047
RFX1	0.52	0.93[ 0.699131,1.158]	0.79		RFX1	0.083	1.12[ 0.9893,1.245]	0.39		GPC3	0.00033	0.79[ 6.62e-01, 0.922]	0.048
RGS3	0.18	1.16[ 0.939914,1.383]	0.53		RGS3	0.28	1.07[ 0.9477,1.184]	0.65		SLC38A11	0.00035	0.79[ 6.57e-01, 0.922]	0.052
RGS10	0.6	0.98[ 0.890698,1.064]	0.84		RGS10	0.91	1.01[ 0.9180,1.092]	0.98		RSPH3	0.00036	1.48[ 1.26e+00, 1.705]	0.052
RLN2	0.06	0.84[ 0.648879,1.026]	0.33		RLN2	0.19	0.94[ 0.8517,1.034]	0.57		PLEKHN1	0.00036	1.29[ 1.15e+00, 1.437]	0.052
RNF2	0.28	0.92[ 0.773509,1.071]	0.63		RNF2	0.11	1.13[ 0.9760,1.276]	0.45		ITGB4	0.00036	1.41[ 1.22e+00, 1.604]	0.052
RP9	0.16	1.09[ 0.967198,1.213]	0.5		RP9	0.027	1.21[ 1.0387,1.388]	0.23		RAB7A	0.00036	1.41[ 1.22e+00, 1.605]	0.052
RPL23A	0.22	0.94[ 0.851809,1.038]	0.57		RPL23A	0.091	1.08[ 0.9892,1.166]	0.41		SYNM	0.00037	0.78[ 6.41e-01, 0.920]	0.053
SGCD	0.06	0.92[ 0.827886,1.009]	0.33		SGCD	0.12	1.11[ 0.9775,1.238]	0.45		LAMA4	0.00037	1.35[ 1.18e+00, 1.513]	0.053
SLC4A1	0.44	1.09[ 0.859983,1.328]	0.75		SLC4A1	0.55	1.04[ 0.9119,1.165]	0.83		FGG	0.00037	1.32[ 1.17e+00, 1.481]	0.053
SLC20A1	0.27	1.06[ 0.950944,1.178]	0.62		SLC20A1	0.00058	1.17[ 1.0763,1.254]	0.027		BZW1	0.00038	1.34[ 1.18e+00, 1.505]	0.054
SNRPA1	0.04	1.37[ 1.062887,1.678]	0.28		SNRPA1	0.039	0.89[ 0.7831,1.002]	0.28		COL5A2	0.00038	1.28[ 1.14e+00, 1.415]	0.054
SPAM1	0.89	1.01[ 0.811381,1.217]	0.96		SPAM1	0.65	0.98[ 0.8910,1.069]	0.88		TPI1	0.00038	1.47[ 1.26e+00, 1.693]	0.054
SRP19	0.16	1.10[ 0.964123,1.229]	0.51		SRP19	0.19	1.08[ 0.9640,1.193]	0.56		KRT5	0.00039	1.36[ 1.18e+00, 1.530]	0.055
SSX2	0.38	0.96[ 0.852822,1.059]	0.71		SSX2	0.5	1.05[ 0.8985,1.208]	0.81		RIMKLB	0.0004	1.32[ 1.16e+00, 1.479]	0.055
STAT1	0.0022	1.14[ 1.056414,1.233]	0.059		STAT1	0.12	0.94[ 0.8501,1.021]	0.45		LAMA3	0.00041	1.54[ 1.30e+00, 1.790]	0.057
SULT1E1	0.13	1.09[ 0.977183,1.200]	0.46		SULT1E1	0.043	1.14[ 1.0109,1.279]	0.29		P2RY12	0.00041	0.78[ 6.46e-01, 0.922]	0.057
STX4	0.099	0.93[ 0.844962,1.018]	0.41		STX4	0.52	0.97[ 0.8787,1.063]	0.81		FAH	0.00042	1.27[ 1.13e+00, 1.401]	0.058
SULT1A3	0.7	1.02[ 0.919778,1.119]	0.89		SULT1A3	0.81	0.95[ 0.5515,1.353]	0.94		UCA1	0.00042	1.42[ 1.22e+00, 1.621]	0.058
SYP	0.23	0.95[ 0.857257,1.037]	0.58		SYP	0.15	1.11[ 0.9641,1.250]	0.52		PLIN3	0.00042	1.40[ 1.21e+00, 1.594]	0.058
TAGLN	0.3	1.08[ 0.928120,1.238]	0.65		TAGLN	6e-05	1.35[ 1.1989,1.496]	0.0065		SULT2B1	0.00042	1.29[ 1.14e+00, 1.430]	0.058
TALDO1	0.027	1.41[ 1.098954,1.717]	0.23		TALDO1	0.03	0.91[ 0.8196,0.997]	0.25		ERRFI1	0.00043	1.39[ 1.20e+00, 1.580]	0.058
TBX6	0.79	1.02[ 0.890448,1.143]	0.93		TBX6	0.094	1.14[ 0.9834,1.294]	0.42		PPFIBP2	0.00043	0.79[ 6.52e-01, 0.923]	0.058
TCEA2	0.12	0.88[ 0.717491,1.045]	0.46		TCEA2	0.022	1.12[ 1.0222,1.226]	0.21		TTC9	0.00043	1.47[ 1.25e+00, 1.689]	0.058
TGM3	0.21	1.10[ 0.945051,1.264]	0.57		TGM3	0.46	0.96[ 0.8488,1.071]	0.78		JTB	0.00044	0.79[ 6.51e-01, 0.923]	0.059
GPR137B	0.044	1.09[ 1.004636,1.183]	0.29		GPR137B	0.074	1.12[ 0.9933,1.247]	0.37		HRASLS2	0.00044	1.41[ 1.22e+00, 1.608]	0.059
TNNI2	0.41	1.08[ 0.898883,1.254]	0.73		TNNI2	0.16	1.13[ 0.9581,1.292]	0.52		ZFP3	0.00045	0.78[ 6.35e-01, 0.921]	0.06
DNAJC7	0.95	1.00[ 0.909562,1.096]	0.98		DNAJC7	0.88	0.99[ 0.9050,1.081]	0.97		C1QTNF6	0.00045	1.36[ 1.19e+00, 1.538]	0.06
UPK1B	0.03	0.91[ 0.817005,0.997]	0.24		UPK1B	0.54	0.97[ 0.8835,1.062]	0.82		ANXA2P2	0.00046	1.32[ 1.16e+00, 1.474]	0.061
EZR	0.11	1.18[ 0.971511,1.382]	0.44		EZR	0.092	0.93[ 0.8362,1.017]	0.41		MLYCD	0.00047	0.79[ 6.56e-01, 0.925]	0.061
PRRC2A	0.021	1.19[ 1.039235,1.340]	0.2		PRRC2A	0.35	1.07[ 0.9266,1.209]	0.71		RN7SL141P	0.00047	1.74[ 1.42e+00, 2.051]	0.061
SLC22A8	0.72	1.02[ 0.925925,1.107]	0.9		SLC22A8	0.74	0.98[ 0.8509,1.107]	0.92		ANO1	0.00047	1.38[ 1.19e+00, 1.561]	0.061
GAN	0.9	1.01[ 0.916013,1.096]	0.97		GAN	0.15	1.07[ 0.9770,1.162]	0.5		SERPINB4	0.00047	1.31[ 1.16e+00, 1.471]	0.061
FZD1	0.023	0.91[ 0.818959,0.993]	0.21		FZD1	0.00067	1.25[ 1.1215,1.388]	0.029		NMNAT3	0.00048	0.78[ 6.35e-01, 0.922]	0.062
8385	0.77	0.98[ 0.876053,1.092]	0.92		8385	0.15	0.83[ 0.5749,1.089]	0.51		ELMO1	0.00048	0.79[ 6.62e-01, 0.926]	0.062
ULK1	0.17	1.07[ 0.970402,1.175]	0.52		ULK1	0.0059	1.17[ 1.0576,1.291]	0.1		SCEL	0.00048	1.71[ 1.40e+00, 2.016]	0.062
BARX2	0.68	0.97[ 0.804877,1.129]	0.88		BARX2	0.95	1.00[ 0.8998,1.107]	0.99		MIF	0.00049	1.40[ 1.21e+00, 1.592]	0.062
PDXK	0.69	1.03[ 0.877538,1.185]	0.88		PDXK	0.55	0.97[ 0.8841,1.063]	0.83		PADI3	0.0005	1.33[ 1.17e+00, 1.492]	0.063
SCARF1	0.39	1.08[ 0.902634,1.257]	0.71		SCARF1	0.45	0.97[ 0.8758,1.057]	0.77		SLC20A1	0.0005	1.53[ 1.28e+00, 1.769]	0.063
TP63	0.58	0.95[ 0.778002,1.128]	0.83		TP63	0.25	1.06[ 0.9602,1.157]	0.62		LIMS4	0.0005	1.65[ 1.36e+00, 1.937]	0.063
AKR1C3	0.2	1.16[ 0.927204,1.398]	0.55		AKR1C3	0.47	1.04[ 0.9378,1.134]	0.79		SYT12	0.0005	1.31[ 1.15e+00, 1.464]	0.063
DYNLL1	0.055	1.09[ 1.000186,1.176]	0.32		DYNLL1	0.15	1.07[ 0.9764,1.163]	0.51		P4HA3	0.0005	1.26[ 1.13e+00, 1.399]	0.063
KRT38	0.58	0.97[ 0.875347,1.071]	0.82		KRT38	0.9	1.01[ 0.9142,1.097]	0.97		FHOD3	0.00051	1.42[ 1.22e+00, 1.615]	0.063
TNFSF9	0.94	0.99[ 0.744938,1.237]	0.98		TNFSF9	0.35	0.95[ 0.8352,1.062]	0.71		LOC100130171	0.00051	1.86[ 1.50e+00, 2.218]	0.064
ADAM20	0.92	1.00[ 0.914517,1.095]	0.97		ADAM20	0.076	1.15[ 0.9928,1.316]	0.38		MRAP2	0.00052	0.80[ 6.67e-01, 0.928]	0.064
ADAM6	0.7	1.02[ 0.918850,1.121]	0.89		ADAM6	0.39	0.94[ 0.8064,1.080]	0.74		PLPP4	0.00052	1.43[ 1.23e+00, 1.642]	0.064
CD164	0.68	0.97[ 0.813609,1.123]	0.88		CD164	0.65	1.03[ 0.9019,1.157]	0.88		PPM1H	0.00052	0.80[ 6.67e-01, 0.928]	0.064
FADD	0.013	1.23[ 1.064957,1.400]	0.16		FADD	0.0031	0.88[ 0.7860,0.965]	0.073		FRAT1	0.00052	0.78[ 6.44e-01, 0.924]	0.064
CDKL1	0.87	0.99[ 0.904833,1.080]	0.95		CDKL1	3.6e-05	0.84[ 0.7518,0.923]	0.0044		DCBLD2	0.00052	1.83[ 1.48e+00, 2.177]	0.064
LIN7A	0.25	0.95[ 0.862495,1.039]	0.61		LIN7A	0.31	1.06[ 0.9470,1.170]	0.68		MILR1	0.00053	1.33[ 1.17e+00, 1.494]	0.064
CDK5R1	0.26	1.15[ 0.902398,1.392]	0.61		CDK5R1	0.065	1.17[ 0.9999,1.344]	0.35		CREBL2	0.00053	0.79[ 6.58e-01, 0.927]	0.064
VNN2	0.31	1.05[ 0.956891,1.135]	0.66		VNN2	0.85	0.99[ 0.8710,1.107]	0.96		NCAPG	0.00054	1.48[ 1.26e+00, 1.711]	0.065
VNN1	0.73	1.02[ 0.916064,1.120]	0.9		VNN1	0.84	0.99[ 0.8981,1.083]	0.95		COQ8A	0.00054	0.63[ 3.61e-01, 0.897]	0.065
SLC5A6	0.3	1.07[ 0.940087,1.197]	0.65		SLC5A6	0.78	1.01[ 0.9206,1.105]	0.93		RIPK2	0.00054	1.32[ 1.16e+00, 1.484]	0.065
TAX1BP1	0.3	1.08[ 0.929631,1.239]	0.64		TAX1BP1	0.18	1.09[ 0.9607,1.220]	0.55		POSTN	0.00054	1.32[ 1.16e+00, 1.483]	0.065
PRPF4B	0.14	1.09[ 0.974233,1.207]	0.47		PRPF4B	0.39	0.96[ 0.8754,1.051]	0.74		SFRP4	0.00056	0.79[ 6.47e-01, 0.926]	0.066
FOXH1	0.12	0.93[ 0.844535,1.023]	0.45		FOXH1	0.22	1.10[ 0.9427,1.259]	0.6		C16orf74	0.00056	1.68[ 1.38e+00, 1.978]	0.066
CHRNA6	0.55	1.03[ 0.939223,1.113]	0.81		CHRNA6	0.34	1.05[ 0.9468,1.154]	0.7		GKAP1	0.00056	0.79[ 6.51e-01, 0.926]	0.066
ZNF256	0.65	0.97[ 0.847242,1.097]	0.87		ZNF256	0.1	1.11[ 0.9812,1.242]	0.43		CYP2C8	0.00056	0.79[ 6.56e-01, 0.927]	0.066
RPL14	0.24	0.92[ 0.780922,1.062]	0.6		RPL14	0.21	0.93[ 0.8068,1.048]	0.59		DPY30	0.00056	1.29[ 1.14e+00, 1.435]	0.066
NFS1	0.56	1.06[ 0.870021,1.242]	0.82		NFS1	0.009	1.16[ 1.0467,1.276]	0.13		NCALD	0.00056	0.80[ 6.70e-01, 0.929]	0.066
PIAS2	0.33	1.09[ 0.908810,1.279]	0.67		PIAS2	0.6	0.97[ 0.8659,1.079]	0.86		REEP3	0.00057	1.41[ 1.21e+00, 1.606]	0.067
ASH2L	0.59	1.03[ 0.909958,1.159]	0.83		ASH2L	0.031	1.17[ 1.0252,1.320]	0.25		HLF	0.00057	0.79[ 6.61e-01, 0.928]	0.067
PKMYT1	0.067	1.36[ 1.024235,1.698]	0.35		PKMYT1	0.1	1.08[ 0.9857,1.175]	0.43		KIAA1324	0.00058	0.79[ 6.59e-01, 0.928]	0.067
TBX19	0.19	1.16[ 0.931707,1.396]	0.54		TBX19	0.13	1.07[ 0.9791,1.169]	0.48		CHRM3	0.00058	0.80[ 6.65e-01, 0.929]	0.067
SEC22C	0.044	0.91[ 0.813556,1.004]	0.29		SEC22C	0.89	1.01[ 0.8917,1.125]	0.97		ZNF366	0.00058	0.79[ 6.53e-01, 0.927]	0.067
SLC28A2	0.15	1.15[ 0.957792,1.341]	0.49		SLC28A2	0.66	0.97[ 0.8385,1.103]	0.88		MRPS10	0.00059	1.39[ 1.20e+00, 1.581]	0.067
ARHGEF2	0.44	0.94[ 0.786766,1.097]	0.75		ARHGEF2	0.4	1.06[ 0.9197,1.201]	0.75		AK9	0.00059	0.73[ 5.39e-01, 0.912]	0.067
MAPKAPK2	0.9	0.99[ 0.908649,1.080]	0.97		MAPKAPK2	0.75	0.99[ 0.8940,1.077]	0.92		MYEOV	0.00059	1.40[ 1.21e+00, 1.601]	0.067
ADIPOQ	0.028	0.91[ 0.819061,0.996]	0.23		ADIPOQ	0.018	1.15[ 1.0313,1.264]	0.19		CHRNA10	0.00059	0.79[ 6.52e-01, 0.927]	0.067
MAPK8IP1	0.24	0.93[ 0.801070,1.055]	0.59		MAPK8IP1	0.63	0.97[ 0.8670,1.081]	0.87		CMTM1	0.0006	1.41[ 1.21e+00, 1.613]	0.067
PAGE4	0.33	0.96[ 0.867633,1.046]	0.67		PAGE4	0.48	1.04[ 0.9369,1.134]	0.79		DSC3	0.0006	1.39[ 1.20e+00, 1.585]	0.067
POLR1C	0.092	1.10[ 0.986855,1.216]	0.4		POLR1C	9.6e-06	0.81[ 0.7158,0.906]	0.0019		CACNA1D	0.0006	0.80[ 6.66e-01, 0.929]	0.067
ATP6V1G1	0.97	1.00[ 0.910430,1.093]	0.99		ATP6V1G1	0.3	0.94[ 0.8327,1.056]	0.67		KLF7	0.0006	1.38[ 1.19e+00, 1.574]	0.067
ENTPD4	0.77	0.99[ 0.897460,1.077]	0.92		ENTPD4	0.035	1.12[ 1.0119,1.221]	0.26		RCAN2	0.0006	0.80[ 6.64e-01, 0.929]	0.067
TRAF4	0.014	1.12[ 1.027112,1.205]	0.16		TRAF4	0.13	1.07[ 0.9810,1.162]	0.47		KLF15	0.0006	0.80[ 6.62e-01, 0.929]	0.067
MORF4L2	0.015	1.11[ 1.024144,1.197]	0.17		MORF4L2	0.36	0.96[ 0.8720,1.049]	0.72		LOC102724017	0.00061	0.41[-1.06e-01, 0.929]	0.067
HS2ST1	0.23	0.92[ 0.778604,1.059]	0.58		HS2ST1	0.29	1.08[ 0.9355,1.224]	0.66		KCNE3	0.00062	0.80[ 6.67e-01, 0.930]	0.068
LPIN2	0.89	1.01[ 0.921933,1.089]	0.96		LPIN2	0.29	0.94[ 0.8303,1.054]	0.66		TMEM132A	0.00063	1.30[ 1.15e+00, 1.450]	0.069
SDC3	0.25	0.95[ 0.856852,1.041]	0.61		SDC3	0.24	1.06[ 0.9628,1.147]	0.62		S100A16	0.00064	1.37[ 1.19e+00, 1.557]	0.07
PUM1	0.47	0.97[ 0.880693,1.057]	0.76		PUM1	0.0033	1.18[ 1.0684,1.297]	0.075		SEC61G	0.00064	1.35[ 1.17e+00, 1.527]	0.07
USP6NL	0.12	1.15[ 0.968242,1.338]	0.46		USP6NL	0.85	1.01[ 0.8738,1.153]	0.96		ELAC1	0.00064	0.80[ 6.61e-01, 0.930]	0.07
UTP14C	0.78	0.97[ 0.776181,1.169]	0.92		UTP14C	0.024	1.15[ 1.0258,1.270]	0.22		OSMR	0.00064	1.28[ 1.14e+00, 1.428]	0.07
KNTC1	0.017	1.26[ 1.063990,1.447]	0.18		KNTC1	0.66	1.03[ 0.8822,1.185]	0.89		GFRA2	0.00065	0.79[ 6.54e-01, 0.929]	0.07
ACAP1	0.41	1.09[ 0.876696,1.309]	0.73		ACAP1	0.49	1.06[ 0.8884,1.236]	0.8		MIR4698	0.00065	2.28[ 1.80e+00, 2.767]	0.07
STARD8	0.42	0.96[ 0.875054,1.054]	0.73		STARD8	0.38	1.04[ 0.9445,1.144]	0.73		ZCCHC24	0.00065	0.80[ 6.64e-01, 0.930]	0.07
ZFYVE16	0.7	0.98[ 0.892177,1.074]	0.89		ZFYVE16	0.038	1.15[ 1.0153,1.282]	0.27		HMGB1P21	0.00066	1.75[ 1.42e+00, 2.076]	0.07
BCLAF1	0.83	1.02[ 0.865366,1.168]	0.94		BCLAF1	0.72	1.03[ 0.8754,1.181]	0.91		SLC2A3P2	0.00067	0.64[ 3.82e-01, 0.902]	0.071
RIMS3	0.095	0.93[ 0.836753,1.018]	0.41		RIMS3	0.00063	1.17[ 1.0794,1.266]	0.028		TOM1	0.00068	1.29[ 1.14e+00, 1.433]	0.072
MTSS1	0.0085	1.17[ 1.050145,1.286]	0.12		MTSS1	0.0063	1.16[ 1.0516,1.270]	0.11		PLAU	0.00068	1.63[ 1.34e+00, 1.921]	0.072
SCRN1	0.02	1.17[ 1.034236,1.296]	0.2		SCRN1	0.032	1.14[ 1.0181,1.266]	0.25		IL11	0.00068	1.32[ 1.15e+00, 1.478]	0.072
GIT2	0.5	1.06[ 0.893291,1.218]	0.79		GIT2	0.06	1.12[ 0.9994,1.231]	0.34		ZNF564	0.00069	0.80[ 6.60e-01, 0.930]	0.072
ENC1	0.06	1.19[ 1.004625,1.372]	0.33		ENC1	0.83	1.01[ 0.9101,1.112]	0.95		TANC2	0.00069	1.44[ 1.22e+00, 1.649]	0.072
MFAP3L	0.11	1.08[ 0.984056,1.170]	0.43		MFAP3L	0.17	0.92[ 0.8112,1.038]	0.54		ZNF532	0.00069	1.26[ 1.12e+00, 1.394]	0.072
C2CD2L	0.7	1.03[ 0.879036,1.179]	0.89		C2CD2L	0.41	0.96[ 0.8596,1.060]	0.75		AKR7L	0.00069	0.79[ 6.56e-01, 0.930]	0.072
TRANK1	0.73	1.03[ 0.846782,1.217]	0.9		TRANK1	0.31	0.95[ 0.8537,1.049]	0.67		C6orf203	0.00069	0.80[ 6.61e-01, 0.930]	0.072
SNAP91	0.87	0.98[ 0.797605,1.172]	0.96		SNAP91	0.33	1.06[ 0.9436,1.171]	0.69		MATN2	0.00069	0.79[ 6.58e-01, 0.930]	0.072
UBAP2L	0.75	1.01[ 0.925710,1.103]	0.91		UBAP2L	0.41	1.04[ 0.9457,1.133]	0.75		SLC16A3	0.00069	1.79[ 1.44e+00, 2.127]	0.072
SLC35E2A	0.61	1.02[ 0.929681,1.120]	0.84		SLC35E2A	0.16	1.07[ 0.9737,1.162]	0.53		PDLIM7	0.00071	1.42[ 1.21e+00, 1.628]	0.073
SUPT7L	0.41	0.96[ 0.875390,1.053]	0.73		SUPT7L	0.29	1.08[ 0.9332,1.233]	0.66		GFRA1	0.00072	0.79[ 6.57e-01, 0.930]	0.073
KBTBD11	0.96	1.00[ 0.882200,1.112]	0.98		KBTBD11	0.12	0.93[ 0.8459,1.021]	0.45		PLAG1	0.00072	1.66[ 1.36e+00, 1.956]	0.073
JOSD1	0.22	1.11[ 0.937111,1.292]	0.57		JOSD1	0.31	1.05[ 0.9571,1.134]	0.68		SNCG	0.00072	1.31[ 1.15e+00, 1.472]	0.073
DLEC1	0.32	0.93[ 0.787033,1.075]	0.66		DLEC1	0.17	0.91[ 0.7745,1.046]	0.53		HSF2BP	0.00073	1.37[ 1.19e+00, 1.561]	0.073
AMMECR1	0.27	0.95[ 0.860504,1.042]	0.62		AMMECR1	0.19	0.93[ 0.8078,1.044]	0.57		PP7080	0.00073	0.74[ 5.66e-01, 0.919]	0.073
SLC12A6	0.27	0.95[ 0.855604,1.043]	0.62		SLC12A6	0.085	1.10[ 0.9891,1.217]	0.4		KDM1A	0.00073	1.45[ 1.23e+00, 1.671]	0.073
ACOT8	0.022	1.24[ 1.051375,1.420]	0.21		ACOT8	0.028	1.12[ 1.0174,1.228]	0.24		C1orf109	0.00073	0.80[ 6.75e-01, 0.933]	0.073
TANK	0.42	0.97[ 0.881922,1.051]	0.73		TANK	0.00079	0.86[ 0.7760,0.951]	0.033		TPM4	0.00073	1.37[ 1.18e+00, 1.554]	0.073
PIGK	0.91	0.99[ 0.902793,1.087]	0.97		PIGK	0.069	1.13[ 0.9955,1.264]	0.36		FAM78A	0.00073	0.80[ 6.62e-01, 0.931]	0.073
COX17	0.032	1.09[ 1.010293,1.178]	0.25		COX17	0.17	1.09[ 0.9674,1.203]	0.53		ZMYND8	0.00073	1.28[ 1.13e+00, 1.428]	0.073
SNUPN	0.00093	0.86[ 0.765520,0.951]	0.036		SNUPN	0.36	0.96[ 0.8727,1.049]	0.72		ALDH1A1	0.00074	0.79[ 6.56e-01, 0.930]	0.074
UST	0.045	0.92[ 0.832927,1.003]	0.29		UST	0.4	1.06[ 0.9266,1.187]	0.74		HIST1H1A	0.00074	1.27[ 1.13e+00, 1.411]	0.074
SGK2	0.5	1.03[ 0.940111,1.123]	0.78		SGK2	0.24	1.07[ 0.9547,1.187]	0.62		CDH2	0.00074	1.33[ 1.16e+00, 1.495]	0.074
ACTR1A	0.057	1.13[ 1.001723,1.258]	0.32		ACTR1A	1.3e-05	1.21[ 1.1214,1.295]	0.0023		FYCO1	0.00074	0.80[ 6.64e-01, 0.932]	0.074
ZNF263	0.013	0.90[ 0.808063,0.984]	0.16		ZNF263	0.25	0.94[ 0.8272,1.050]	0.63		MRPL34	0.00075	0.80[ 6.71e-01, 0.933]	0.074
NAMPT	0.27	1.05[ 0.960718,1.140]	0.62		NAMPT	0.19	1.14[ 0.9404,1.331]	0.57		PPP2R5E	0.00075	1.44[ 1.22e+00, 1.658]	0.074
CEBPZ	0.34	1.07[ 0.924607,1.222]	0.68		CEBPZ	0.56	1.04[ 0.9161,1.155]	0.84		PPIEL	0.00076	0.76[ 5.97e-01, 0.923]	0.074
LPAR6	6.4e-08	0.78[ 0.685215,0.871]	6.2e-05		LPAR6	0.82	0.98[ 0.8501,1.119]	0.95		CKS2	0.00076	1.35[ 1.17e+00, 1.521]	0.075
MPHOSPH10	0.0041	1.15[ 1.051412,1.243]	0.083		MPHOSPH10	0.09	1.12[ 0.9865,1.248]	0.41		APOL1	0.00077	1.45[ 1.23e+00, 1.667]	0.075
NME6	0.91	1.02[ 0.756698,1.273]	0.97		NME6	0.072	0.92[ 0.8217,1.013]	0.37		KCNA1	0.00077	0.79[ 6.51e-01, 0.930]	0.075
PRG4	0.33	1.08[ 0.926771,1.224]	0.67		PRG4	0.0039	1.14[ 1.0477,1.225]	0.083		HAS3	0.0008	1.25[ 1.12e+00, 1.382]	0.077
GPA33	0.91	0.99[ 0.884872,1.102]	0.97		GPA33	0.86	1.01[ 0.8712,1.153]	0.96		SEPT7P1	0.0008	0.57[ 2.25e-01, 0.906]	0.077
MSLN	0.059	1.20[ 1.006444,1.388]	0.33		MSLN	0.98	1.00[ 0.8968,1.100]	0.99		CDC6	0.00081	1.55[ 1.29e+00, 1.810]	0.078
POP7	0.05	1.21[ 1.015844,1.412]	0.31		POP7	0.69	0.98[ 0.8872,1.075]	0.9		SEC22A	0.00081	1.39[ 1.19e+00, 1.584]	0.078
EIF1B	0.073	0.92[ 0.834724,1.012]	0.36		EIF1B	0.3	1.05[ 0.9547,1.146]	0.67		PLOD2	0.00081	1.74[ 1.41e+00, 2.072]	0.078
CNPY2	0.14	1.17[ 0.956021,1.387]	0.48		CNPY2	0.54	0.97[ 0.8791,1.065]	0.83		SEC14L2	0.00082	1.52[ 1.27e+00, 1.776]	0.078
ABCA9	0.19	0.87[ 0.661346,1.082]	0.54		ABCA9	0.72	1.02[ 0.9051,1.136]	0.91		LCN10	0.00082	0.77[ 6.16e-01, 0.927]	0.078
CITED2	0.24	0.95[ 0.863334,1.037]	0.59		CITED2	0.27	1.05[ 0.9612,1.139]	0.65		TBC1D23	0.00083	1.30[ 1.14e+00, 1.460]	0.078
TUBB4B	0.005	1.19[ 1.065635,1.313]	0.094		TUBB4B	0.0035	0.87[ 0.7717,0.965]	0.077		EBI3	0.00084	0.79[ 6.53e-01, 0.932]	0.079
WFDC2	0.015	0.90[ 0.812344,0.987]	0.17		WFDC2	0.88	0.99[ 0.8810,1.102]	0.97		PLEKHS1	0.00084	0.75[ 5.77e-01, 0.922]	0.079
SPON1	0.0016	0.87[ 0.784564,0.959]	0.049		SPON1	0.21	0.95[ 0.8594,1.033]	0.58		CP	0.00084	1.31[ 1.15e+00, 1.471]	0.079
TUBGCP3	0.063	1.17[ 1.001087,1.343]	0.34		TUBGCP3	0.15	1.09[ 0.9700,1.212]	0.51		ASPH	0.00085	1.41[ 1.21e+00, 1.619]	0.079
ECI2	2.2e-05	0.83[ 0.736136,0.916]	0.0031		ECI2	0.23	0.95[ 0.8557,1.038]	0.61		ATPAF1	0.00087	0.79[ 6.44e-01, 0.931]	0.081
MERTK	0.27	1.08[ 0.938335,1.230]	0.62		MERTK	0.23	1.05[ 0.9652,1.144]	0.61		PPP1R13L	0.00088	1.29[ 1.13e+00, 1.438]	0.082
TIMM44	0.37	1.10[ 0.888090,1.314]	0.7		TIMM44	0.87	1.01[ 0.9181,1.097]	0.96		EPHB6	0.00089	1.26[ 1.12e+00, 1.392]	0.082
CAP2	0.35	0.96[ 0.875604,1.046]	0.68		CAP2	0.2	1.07[ 0.9644,1.171]	0.58		IGF2BP3	0.00089	1.54[ 1.28e+00, 1.795]	0.082
NCOA2	0.27	1.05[ 0.962806,1.133]	0.62		NCOA2	0.47	0.97[ 0.8822,1.056]	0.79		CCR6	0.00089	0.80[ 6.63e-01, 0.934]	0.082
SEMA4F	0.26	1.10[ 0.928773,1.273]	0.62		SEMA4F	8.5e-05	1.22[ 1.1208,1.326]	0.0082		CABP4	0.00091	1.33[ 1.16e+00, 1.498]	0.084
APPBP2	0.7	0.98[ 0.858614,1.096]	0.89		APPBP2	0.36	1.08[ 0.9085,1.261]	0.71		ATR	0.00092	1.35[ 1.17e+00, 1.527]	0.084
DDX17	0.11	0.93[ 0.845070,1.020]	0.43		DDX17	0.058	0.92[ 0.8328,1.008]	0.33		CMTM7	0.00092	1.49[ 1.25e+00, 1.730]	0.084
UBD	0.16	0.91[ 0.765496,1.045]	0.5		UBD	0.00019	0.80[ 0.6813,0.920]	0.014		PFDN1	0.00092	1.30[ 1.14e+00, 1.458]	0.084
LAMTOR5	0.51	0.97[ 0.886189,1.058]	0.79		LAMTOR5	0.14	0.93[ 0.8427,1.027]	0.5		FN1	0.00093	1.43[ 1.21e+00, 1.641]	0.085
TM9SF1	0.12	1.12[ 0.974600,1.268]	0.45		TM9SF1	0.16	0.91[ 0.7821,1.042]	0.52		HILPDA	0.00094	1.44[ 1.22e+00, 1.657]	0.085
PRDX4	0.089	1.26[ 0.988721,1.541]	0.4		PRDX4	0.04	0.91[ 0.8264,1.001]	0.28		ZNF786	0.00094	0.80[ 6.67e-01, 0.935]	0.085
ARL6IP5	3e-06	0.74[ 0.617286,0.871]	0.0008		ARL6IP5	0.68	0.98[ 0.8940,1.070]	0.89		PFKP	0.00094	1.37[ 1.18e+00, 1.566]	0.085
AGPAT1	0.12	1.15[ 0.971093,1.324]	0.45		AGPAT1	0.51	0.97[ 0.8785,1.062]	0.81		HERC4	0.00094	1.26[ 1.12e+00, 1.394]	0.085
IFI44	0.17	1.10[ 0.959514,1.240]	0.53		IFI44	0.93	1.01[ 0.8827,1.128]	0.98		ARMC8P1	0.00094	0.49[ 6.43e-02, 0.921]	0.085
OLFM4	0.37	0.96[ 0.869894,1.051]	0.7		OLFM4	0.62	1.02[ 0.9335,1.110]	0.87		FNDC3B	0.00095	1.55[ 1.28e+00, 1.814]	0.085
CXCL13	0.46	0.94[ 0.759497,1.113]	0.76		CXCL13	0.13	0.92[ 0.8143,1.028]	0.47		COX6B2	0.00095	1.60[ 1.32e+00, 1.887]	0.085
RABAC1	0.012	1.13[ 1.034135,1.235]	0.15		RABAC1	0.0092	1.20[ 1.0606,1.342]	0.13		SLC16A10	0.00095	1.25[ 1.11e+00, 1.384]	0.085
NPC2	0.046	0.88[ 0.759880,1.008]	0.29		NPC2	0.12	1.07[ 0.9830,1.165]	0.45		ITGAL	0.00096	0.79[ 6.47e-01, 0.933]	0.086
TXNRD2	0.032	1.10[ 1.011134,1.192]	0.25		TXNRD2	0.43	0.96[ 0.8383,1.072]	0.76		ACTL6A	0.00096	1.43[ 1.21e+00, 1.646]	0.086
CDC42EP3	0.3	1.05[ 0.958174,1.137]	0.65		CDC42EP3	0.099	1.10[ 0.9847,1.211]	0.42		HNRNPA3	0.00097	1.24[ 1.11e+00, 1.372]	0.086
MXD4	3.2e-06	0.81[ 0.724143,0.902]	0.00085		MXD4	0.81	0.99[ 0.8815,1.094]	0.94		LOC285074	0.00098	1.31[ 1.14e+00, 1.468]	0.087
RBCK1	0.63	1.05[ 0.850809,1.249]	0.85		RBCK1	0.4	1.04[ 0.9450,1.139]	0.74		PFKFB4	0.00099	1.26[ 1.12e+00, 1.393]	0.087
IVNS1ABP	0.14	1.20[ 0.956242,1.435]	0.47		IVNS1ABP	0.31	1.05[ 0.9561,1.139]	0.68		ENTHD1	0.00099	1.35[ 1.17e+00, 1.535]	0.087
ATP5MG	0.028	0.89[ 0.790162,0.996]	0.23		ATP5MG	0.49	0.95[ 0.8160,1.092]	0.8		PRR11	0.00099	1.73[ 1.39e+00, 2.056]	0.087
LEFTY1	0.23	0.94[ 0.849197,1.039]	0.58		LEFTY1	0.21	0.95[ 0.8583,1.034]	0.58		RALA	0.001	1.51[ 1.26e+00, 1.757]	0.087
NPRL2	0.0052	0.86[ 0.743050,0.967]	0.096		NPRL2	0.21	0.94[ 0.8509,1.036]	0.58		ZNF281	0.001	1.45[ 1.22e+00, 1.671]	0.087
10646	0.27	1.06[ 0.953908,1.169]	0.62		10646	0.87	0.97[ 0.5535,1.379]	0.96		RNY4P19	0.001	1.68[ 1.37e+00, 2.002]	0.087
PRELID3A	0.61	0.97[ 0.842309,1.095]	0.85		PRELID3A	0.23	1.07[ 0.9563,1.191]	0.6		KANK1	0.001	0.80[ 6.67e-01, 0.936]	0.087
YKT6	0.078	1.15[ 0.991363,1.309]	0.37		YKT6	0.11	1.08[ 0.9821,1.185]	0.45		U2SURP	0.001	1.30[ 1.14e+00, 1.459]	0.087
DMRT2	0.38	1.12[ 0.860093,1.386]	0.71		DMRT2	0.26	1.11[ 0.9270,1.290]	0.63		NAV2-AS3	0.001	2.50[ 1.94e+00, 3.060]	0.087
KLF1	0.15	1.09[ 0.968076,1.221]	0.5		KLF1	0.11	0.93[ 0.8269,1.024]	0.45		GSTM4	0.001	0.80[ 6.72e-01, 0.937]	0.088
FARS2	0.17	0.94[ 0.855389,1.029]	0.52		FARS2	0.0023	0.87[ 0.7858,0.962]	0.063		G0S2	0.001	1.33[ 1.16e+00, 1.509]	0.088
CSPG5	0.33	1.04[ 0.955060,1.134]	0.67		CSPG5	0.93	1.00[ 0.9150,1.093]	0.98		RFC1	0.001	1.25[ 1.11e+00, 1.383]	0.089
GMEB1	0.16	1.17[ 0.943620,1.402]	0.51		GMEB1	0.08	1.13[ 0.9906,1.275]	0.38		ALDOC	0.0011	1.40[ 1.20e+00, 1.611]	0.09
SPINT3	0.92	0.99[ 0.763083,1.214]	0.97		SPINT3	0.14	1.10[ 0.9728,1.217]	0.49		FAP	0.0011	1.26[ 1.12e+00, 1.402]	0.091
FAXDC2	0.0017	0.80[ 0.665988,0.943]	0.051		FAXDC2	0.71	1.02[ 0.9224,1.113]	0.91		NDRG2	0.0011	0.79[ 6.49e-01, 0.935]	0.092
TSPAN9	0.37	0.95[ 0.840260,1.062]	0.7		TSPAN9	0.0019	1.20[ 1.0841,1.322]	0.055		LOC101928274	0.0011	0.43[-9.13e-02, 0.947]	0.092
SF3A3	0.37	0.95[ 0.831379,1.067]	0.7		SF3A3	0.85	1.01[ 0.9029,1.118]	0.96		ITLN1	0.0011	0.80[ 6.67e-01, 0.937]	0.092
SLC2A6	0.4	1.10[ 0.868353,1.338]	0.72		SLC2A6	0.7	1.03[ 0.8857,1.170]	0.9		PSD3	0.0011	1.27[ 1.12e+00, 1.416]	0.092
UBE4B	0.83	0.98[ 0.840707,1.128]	0.94		UBE4B	0.14	1.07[ 0.9783,1.154]	0.5		SMOC2	0.0011	0.80[ 6.65e-01, 0.937]	0.092
AHSG	0.73	1.03[ 0.860847,1.198]	0.9		AHSG	0.75	0.98[ 0.8803,1.086]	0.92		TRIM2	0.0011	0.81[ 6.72e-01, 0.938]	0.092
CRYBG1	0.097	1.19[ 0.980133,1.399]	0.41		CRYBG1	0.00088	0.86[ 0.7725,0.951]	0.034		CST6	0.0011	1.58[ 1.30e+00, 1.865]	0.092
ALB	0.49	0.97[ 0.880644,1.059]	0.78		ALB	0.47	0.97[ 0.8792,1.058]	0.79		PARP2	0.0011	1.35[ 1.17e+00, 1.538]	0.092
ALDH9A1	0.027	0.91[ 0.819121,0.995]	0.23		ALDH9A1	0.98	1.00[ 0.8921,1.105]	0.99		CYP24A1	0.0011	1.24[ 1.11e+00, 1.370]	0.092
ALOX5	0.086	0.93[ 0.843785,1.015]	0.39		ALOX5	0.62	0.97[ 0.8561,1.088]	0.87		RHOU	0.0011	0.80[ 6.71e-01, 0.938]	0.092
ALOX15B	1	1.00[ 0.872542,1.128]	1		ALOX15B	0.36	1.05[ 0.9469,1.146]	0.72		DNTTIP2	0.0011	1.29[ 1.13e+00, 1.443]	0.092
ALX3	0.65	1.02[ 0.932075,1.108]	0.87		ALX3	0.79	0.98[ 0.8607,1.106]	0.94		GBA2	0.0011	0.80[ 6.70e-01, 0.938]	0.092
AMPD3	0.24	0.95[ 0.863186,1.037]	0.59		AMPD3	0.0074	0.88[ 0.7931,0.976]	0.12		ARSI	0.0011	1.25[ 1.11e+00, 1.387]	0.092
SLC25A4	0.19	1.15[ 0.933951,1.370]	0.55		SLC25A4	0.12	0.93[ 0.8470,1.022]	0.46		POTEE	0.0011	1.29[ 1.13e+00, 1.449]	0.092
ANXA7	0.045	0.91[ 0.822271,1.004]	0.29		ANXA7	0.0071	1.13[ 1.0376,1.213]	0.11		NF1	0.0011	1.27[ 1.12e+00, 1.410]	0.092
APOF	0.71	1.02[ 0.927173,1.107]	0.89		APOF	0.0036	1.14[ 1.0503,1.232]	0.079		TBC1D30	0.0011	0.77[ 6.15e-01, 0.931]	0.093
APCS	0.018	1.11[ 1.021135,1.195]	0.19		APCS	0.98	1.00[ 0.9107,1.091]	1		HTR2B	0.0011	0.80[ 6.62e-01, 0.937]	0.093
XIAP	0.16	1.07[ 0.974450,1.159]	0.51		XIAP	0.0035	0.85[ 0.7313,0.961]	0.077		RPS6KA2-IT1	0.0011	2.43[ 1.88e+00, 2.972]	0.093
APP	0.35	1.04[ 0.955288,1.126]	0.69		APP	0.004	1.17[ 1.0615,1.282]	0.085		SLC2A3	0.0012	1.29[ 1.13e+00, 1.442]	0.095
AQP5	0.0089	1.12[ 1.034162,1.211]	0.13		AQP5	0.2	0.93[ 0.8135,1.043]	0.57		INMT	0.0012	0.80[ 6.63e-01, 0.938]	0.095
ARF6	0.22	1.11[ 0.940470,1.271]	0.58		ARF6	0.38	0.95[ 0.8476,1.060]	0.73		TMEM98	0.0012	0.81[ 6.74e-01, 0.939]	0.096
ARHGAP4	0.33	1.09[ 0.918302,1.252]	0.67		ARHGAP4	0.092	1.12[ 0.9855,1.254]	0.41		CAPRIN2	0.0012	1.39[ 1.19e+00, 1.596]	0.096
PHOX2A	0.67	0.97[ 0.809478,1.124]	0.87		PHOX2A	0.5	1.05[ 0.9035,1.199]	0.8		KCNJ11	0.0012	0.80[ 6.67e-01, 0.938]	0.097
ARSB	0.031	1.10[ 1.011457,1.188]	0.25		ARSB	0.17	1.08[ 0.9664,1.196]	0.54		RHOD	0.0012	1.57[ 1.29e+00, 1.846]	0.097
ART4	0.051	1.14[ 1.005596,1.273]	0.31		ART4	0.57	1.04[ 0.9078,1.168]	0.84		KANSL1-AS1	0.0012	1.44[ 1.21e+00, 1.666]	0.098
ASCL2	0.049	1.10[ 1.002755,1.190]	0.3		ASCL2	0.25	1.09[ 0.9374,1.249]	0.63		MME	0.0012	1.25[ 1.11e+00, 1.383]	0.098
ATF3	0.86	0.99[ 0.902766,1.082]	0.95		ATF3	0.085	1.14[ 0.9881,1.286]	0.4		ZNF691	0.0012	0.80[ 6.70e-01, 0.939]	0.098
ATP1A4	0.11	0.92[ 0.822928,1.022]	0.43		ATP1A4	0.98	1.00[ 0.8783,1.119]	0.99		KCTD11	0.0012	1.28[ 1.13e+00, 1.435]	0.098
ATP2B3	0.95	1.00[ 0.907835,1.099]	0.98		ATP2B3	0.61	1.02[ 0.9347,1.112]	0.86		NPEPPS	0.0012	1.47[ 1.23e+00, 1.706]	0.098
ALDH7A1	0.68	1.03[ 0.904629,1.146]	0.88		ALDH7A1	0.47	1.03[ 0.9437,1.122]	0.79		LINC02381	0.0012	0.62[ 3.27e-01, 0.916]	0.098
ATP5PB	0.42	1.07[ 0.896165,1.251]	0.74		ATP5PB	0.64	0.97[ 0.8568,1.089]	0.87		CTSS	0.0012	0.76[ 5.97e-01, 0.931]	0.098
ATP6V1B1	0.054	0.92[ 0.829821,1.007]	0.32		ATP6V1B1	0.36	1.06[ 0.9284,1.198]	0.72		ABCB1	0.0013	0.80[ 6.65e-01, 0.939]	0.099
AVPR1A	0.66	0.98[ 0.897498,1.065]	0.87		AVPR1A	0.57	0.96[ 0.8383,1.091]	0.84		TMX1	0.0013	1.32[ 1.15e+00, 1.486]	0.1
BARD1	0.27	1.10[ 0.927420,1.268]	0.62		BARD1	0.89	0.99[ 0.8834,1.101]	0.97		UPP1	0.0013	1.45[ 1.22e+00, 1.682]	0.1
BCHE	0.75	0.99[ 0.899096,1.073]	0.91		BCHE	0.0057	1.30[ 1.1110,1.493]	0.1		CHN2	0.0013	0.81[ 6.72e-01, 0.940]	0.1
OPN1SW	0.21	1.16[ 0.921429,1.399]	0.57		OPN1SW	0.092	1.08[ 0.9886,1.172]	0.41		P3H4	0.0013	1.47[ 1.23e+00, 1.704]	0.1
BDKRB1	0.25	1.12[ 0.921850,1.319]	0.6		BDKRB1	0.01	1.16[ 1.0439,1.271]	0.14		DLG2	0.0013	0.79[ 6.44e-01, 0.937]	0.1
CEACAM1	0.34	0.96[ 0.870497,1.047]	0.68		CEACAM1	0.0001	0.84[ 0.7565,0.931]	0.0091		NFIX	0.0013	0.80[ 6.70e-01, 0.940]	0.1
CXCR5	0.71	1.03[ 0.853399,1.215]	0.89		CXCR5	0.48	1.07[ 0.8737,1.272]	0.79		ITPKB	0.0013	0.80[ 6.67e-01, 0.940]	0.1
BMX	0.093	0.93[ 0.841209,1.017]	0.4		BMX	0.43	1.04[ 0.9467,1.124]	0.76		MAP4K5	0.0013	1.30[ 1.13e+00, 1.457]	0.1
BPHL	0.9	0.99[ 0.905470,1.083]	0.97		BPHL	0.37	0.96[ 0.8744,1.049]	0.72		ITGB1	0.0013	1.52[ 1.26e+00, 1.774]	0.1
BRS3	0.9	1.01[ 0.913801,1.098]	0.97		BRS3	0.24	1.05[ 0.9636,1.144]	0.62		DDX60L	0.0013	1.35[ 1.16e+00, 1.541]	0.1
BTF3	0.27	0.94[ 0.818701,1.056]	0.62		BTF3	0.74	1.02[ 0.9251,1.105]	0.92		SPRR2D	0.0013	1.25[ 1.11e+00, 1.397]	0.1
BTN1A1	0.067	1.17[ 0.998207,1.336]	0.35		BTN1A1	0.18	1.06[ 0.9731,1.151]	0.54		RNU6ATAC21P	0.0013	0.52[ 1.13e-01, 0.927]	0.1
C1QC	0.00017	1.19[ 1.099824,1.289]	0.012		C1QC	0.38	1.11[ 0.8648,1.365]	0.73		RNU6-954P	0.0013	2.35[ 1.82e+00, 2.881]	0.1
GAS8-AS1	0.59	0.97[ 0.881473,1.068]	0.83		GAS8-AS1	0.64	1.02[ 0.9301,1.114]	0.87		JUP	0.0013	1.55[ 1.28e+00, 1.823]	0.1
CA7	0.85	1.01[ 0.919561,1.098]	0.95		CA7	0.32	1.08[ 0.9248,1.238]	0.68		FGL2	0.0013	0.80[ 6.67e-01, 0.940]	0.1
CACNA2D1	0.87	0.99[ 0.863181,1.116]	0.96		CACNA2D1	0.095	1.12[ 0.9841,1.257]	0.42		SLC25A20	0.0013	0.80[ 6.68e-01, 0.940]	0.1
CACNB1	0.11	0.93[ 0.844566,1.020]	0.43		CACNB1	0.11	1.18[ 0.9731,1.396]	0.44		RASA2	0.0013	1.40[ 1.19e+00, 1.611]	0.1
SLC25A20	0.37	0.93[ 0.756678,1.096]	0.7		SLC25A20	0.62	1.04[ 0.8707,1.216]	0.87		GPC5	0.0014	0.80[ 6.69e-01, 0.940]	0.1
CAMK2A	0.64	1.02[ 0.933719,1.107]	0.86		CAMK2A	0.05	1.12[ 1.0039,1.229]	0.31		SLFN5	0.0014	1.46[ 1.23e+00, 1.701]	0.1
CAV2	0.44	1.07[ 0.891467,1.255]	0.74		CAV2	0.61	1.02[ 0.9329,1.114]	0.86		FAM46C	0.0014	0.80[ 6.61e-01, 0.939]	0.1
CCND2	0.17	0.88[ 0.683857,1.067]	0.51		CCND2	0.073	1.12[ 0.9936,1.237]	0.37		HES4	0.0014	1.24[ 1.11e+00, 1.381]	0.1
CCNH	0.11	0.93[ 0.845227,1.020]	0.43		CCNH	0.0084	1.12[ 1.0346,1.209]	0.13		BIK	0.0014	1.24[ 1.11e+00, 1.375]	0.1
CCT6A	0.017	1.26[ 1.065927,1.453]	0.18		CCT6A	0.76	1.02[ 0.8943,1.144]	0.92		FSCN1	0.0014	1.55[ 1.28e+00, 1.829]	0.1
CDH7	0.15	1.08[ 0.972921,1.197]	0.49		CDH7	0.01	1.17[ 1.0477,1.289]	0.14		UBE2I	0.0014	1.25[ 1.11e+00, 1.384]	0.1
CDH17	0.34	1.07[ 0.932460,1.199]	0.68		CDH17	0.29	1.06[ 0.9464,1.180]	0.67		GJB6	0.0014	1.37[ 1.17e+00, 1.566]	0.1
CARM1	0.055	1.09[ 1.000154,1.177]	0.32		CARM1	0.58	1.05[ 0.8668,1.237]	0.85		RN7SL316P	0.0014	1.97[ 1.55e+00, 2.393]	0.1
CDR1	0.6	0.98[ 0.883563,1.068]	0.83		CDR1	0.15	1.09[ 0.9678,1.222]	0.51		RUNX2	0.0014	1.28[ 1.13e+00, 1.440]	0.1
CDX4	0.57	0.97[ 0.878588,1.068]	0.82		CDX4	0.95	1.00[ 0.8635,1.145]	0.99		ING3	0.0014	0.81[ 6.71e-01, 0.941]	0.1
CELP	0.11	1.08[ 0.982963,1.175]	0.44		CELP	0.91	0.99[ 0.7932,1.184]	0.98		RGS13	0.0014	0.80[ 6.68e-01, 0.941]	0.1
CEACAM4	0.92	1.00[ 0.907656,1.083]	0.97		CEACAM4	0.69	1.03[ 0.8947,1.158]	0.9		UNC5B	0.0014	1.24[ 1.11e+00, 1.376]	0.1
RCC1	0.017	1.25[ 1.063563,1.444]	0.18		RCC1	0.56	1.03[ 0.9325,1.125]	0.84		KRT16P2	0.0014	1.34[ 1.16e+00, 1.527]	0.1
CHGA	0.78	1.03[ 0.847662,1.204]	0.92		CHGA	0.23	0.92[ 0.7909,1.056]	0.61		MTFR1	0.0014	1.31[ 1.14e+00, 1.475]	0.1
CHRM3	0.19	1.13[ 0.943368,1.321]	0.54		CHRM3	0.91	1.00[ 0.9172,1.093]	0.98		TAX1BP1	0.0014	1.24[ 1.10e+00, 1.370]	0.1
CHRNB1	0.65	0.96[ 0.782626,1.139]	0.87		CHRNB1	0.048	1.15[ 1.0087,1.294]	0.31		MALL	0.0014	1.37[ 1.17e+00, 1.561]	0.1
CKMT2	0.88	0.99[ 0.908484,1.078]	0.96		CKMT2	0.82	0.99[ 0.9012,1.079]	0.95		ENO2	0.0014	1.31[ 1.14e+00, 1.482]	0.1
CYP2D7	0.39	0.96[ 0.848035,1.062]	0.72		CYP2D7	0.4	1.14[ 0.8245,1.463]	0.74		LOXL2	0.0014	1.36[ 1.17e+00, 1.547]	0.1
AP2S1	0.00078	1.16[ 1.071461,1.248]	0.032		AP2S1	0.035	1.12[ 1.0123,1.222]	0.26		RN7SKP104	0.0014	0.61[ 2.92e-01, 0.920]	0.1
CLCN4	0.63	1.03[ 0.899334,1.166]	0.86		CLCN4	0.006	1.13[ 1.0411,1.219]	0.1		SMG1	0.0014	1.28[ 1.12e+00, 1.433]	0.1
CLU	0.25	0.95[ 0.860969,1.039]	0.6		CLU	0.95	1.00[ 0.8949,1.113]	0.99		RARRES3	0.0014	1.35[ 1.16e+00, 1.534]	0.1
CNGA1	0.54	1.05[ 0.901506,1.190]	0.8		CNGA1	0.1	1.08[ 0.9871,1.163]	0.42		BDH2P1	0.0015	0.66[ 4.02e-01, 0.921]	0.1
CNR1	0.023	1.10[ 1.016615,1.188]	0.21		CNR1	0.84	1.01[ 0.9186,1.100]	0.95		TMEM167A	0.0015	1.24[ 1.10e+00, 1.372]	0.1
COL5A1	0.31	1.04[ 0.958538,1.131]	0.65		COL5A1	2.8e-05	1.32[ 1.1853,1.448]	0.0038		PLK2	0.0015	1.29[ 1.13e+00, 1.445]	0.1
COL5A2	0.61	0.98[ 0.889996,1.066]	0.84		COL5A2	2.4e-08	1.42[ 1.2941,1.545]	3.1e-05		DOCK5	0.0015	1.39[ 1.19e+00, 1.604]	0.1
COL6A2	0.39	0.96[ 0.874777,1.051]	0.71		COL6A2	0.012	1.12[ 1.0305,1.213]	0.15		TMOD3	0.0015	1.48[ 1.23e+00, 1.727]	0.1
COL7A1	0.69	1.04[ 0.856906,1.216]	0.88		COL7A1	0.57	1.04[ 0.9064,1.171]	0.84		RYK	0.0015	1.35[ 1.16e+00, 1.534]	0.1
COL9A2	0.37	1.04[ 0.951805,1.129]	0.7		COL9A2	0.18	1.08[ 0.9661,1.191]	0.55		SLC19A3	0.0015	0.78[ 6.27e-01, 0.937]	0.1
COL12A1	0.32	1.05[ 0.953259,1.144]	0.66		COL12A1	0.01	1.28[ 1.0877,1.473]	0.14		UCN2	0.0015	1.31[ 1.14e+00, 1.476]	0.1
COL13A1	0.24	1.10[ 0.938833,1.262]	0.59		COL13A1	0.031	1.11[ 1.0125,1.201]	0.25		RNY1P6	0.0015	5.00[ 3.98e+00, 6.008]	0.1
COL15A1	0.65	1.02[ 0.914691,1.135]	0.87		COL15A1	0.2	1.09[ 0.9572,1.219]	0.57		CDK14	0.0015	1.42[ 1.20e+00, 1.647]	0.1
COL17A1	8.1e-06	0.82[ 0.734561,0.910]	0.0015		COL17A1	0.37	0.95[ 0.8229,1.070]	0.72		SRP72	0.0015	1.25[ 1.11e+00, 1.389]	0.1
COMP	0.092	1.07[ 0.989167,1.158]	0.4		COMP	1.5e-06	1.35[ 1.2229,1.470]	0.00055		C6orf15	0.0015	1.57[ 1.29e+00, 1.857]	0.1
COPA	0.018	1.28[ 1.072701,1.496]	0.19		COPA	0.38	1.05[ 0.9372,1.167]	0.73		DRAP1	0.0015	1.30[ 1.14e+00, 1.467]	0.1
COX6B1	0.26	1.12[ 0.922625,1.308]	0.61		COX6B1	0.0078	1.13[ 1.0365,1.214]	0.12		RNU5A-8P	0.0015	2.06[ 1.60e+00, 2.512]	0.1
COX7A1	0.53	0.96[ 0.832268,1.089]	0.8		COX7A1	0.016	1.15[ 1.0327,1.261]	0.18		CRABP2	0.0015	1.38[ 1.18e+00, 1.579]	0.1
COX7C	0.15	0.92[ 0.810297,1.035]	0.49		COX7C	0.069	1.10[ 0.9952,1.205]	0.36		MIA2	0.0015	1.24[ 1.11e+00, 1.380]	0.1
DDX20	0.74	1.02[ 0.917028,1.117]	0.9		DDX20	0.38	1.06[ 0.9327,1.178]	0.73		DKK1	0.0015	1.46[ 1.22e+00, 1.704]	0.1
CP	0.069	1.18[ 0.998370,1.368]	0.35		CP	0.0026	0.87[ 0.7742,0.962]	0.066		SPAG9	0.0015	1.26[ 1.12e+00, 1.411]	0.1
CPA2	0.16	1.06[ 0.976270,1.150]	0.5		CPA2	0.15	1.07[ 0.9765,1.163]	0.51		HNF1A-AS1	0.0015	0.76[ 5.81e-01, 0.933]	0.1
CPS1	0.25	1.10[ 0.936301,1.260]	0.6		CPS1	0.051	1.10[ 1.0022,1.196]	0.32		SNORD115-31	0.0015	0.51[ 7.46e-02, 0.936]	0.1
CPT1A	0.11	1.32[ 0.969687,1.661]	0.44		CPT1A	0.87	0.99[ 0.9033,1.082]	0.96		KDM3A	0.0015	1.50[ 1.24e+00, 1.750]	0.1
CPT1B	0.77	0.99[ 0.888873,1.083]	0.92		CPT1B	0.1	0.89[ 0.7443,1.033]	0.43		OSBPL10	0.0015	1.33[ 1.15e+00, 1.515]	0.1
CPT2	0.84	1.02[ 0.864055,1.167]	0.94		CPT2	0.015	0.90[ 0.8090,0.986]	0.17		FLNB	0.0015	1.39[ 1.18e+00, 1.599]	0.1
CR1L	0.29	1.16[ 0.877979,1.444]	0.64		CR1L	0.16	0.88[ 0.7043,1.060]	0.52		SOCS2	0.0015	0.80[ 6.63e-01, 0.941]	0.1
CR2	0.61	0.98[ 0.877172,1.073]	0.84		CR2	0.27	0.95[ 0.8639,1.041]	0.64		LY6D	0.0015	1.43[ 1.21e+00, 1.659]	0.1
CRABP1	0.77	1.01[ 0.925525,1.100]	0.92		CRABP1	0.46	1.04[ 0.9362,1.141]	0.78		METTL11B	0.0015	1.32[ 1.14e+00, 1.490]	0.1
CRABP2	0.017	1.15[ 1.032156,1.263]	0.18		CRABP2	0.00043	1.18[ 1.0880,1.280]	0.023		PAN3-AS1	0.0016	1.52[ 1.25e+00, 1.781]	0.1
ATF2	0.5	1.05[ 0.899521,1.207]	0.78		ATF2	0.43	1.06[ 0.9158,1.199]	0.76		LPIN1	0.0016	0.80[ 6.65e-01, 0.942]	0.1
CREBBP	0.37	0.95[ 0.846943,1.059]	0.7		CREBBP	0.96	1.00[ 0.8812,1.126]	0.99		ALG1L12P	0.0016	2.29[ 1.76e+00, 2.813]	0.1
CREBL2	0.12	0.89[ 0.732733,1.041]	0.45		CREBL2	0.7	1.03[ 0.8773,1.183]	0.9		ATP7B	0.0016	0.81[ 6.72e-01, 0.943]	0.1
ATF6B	0.45	1.12[ 0.815829,1.426]	0.76		ATF6B	0.66	0.98[ 0.8835,1.075]	0.88		FRMD6	0.0016	1.50[ 1.25e+00, 1.762]	0.1
CRH	0.91	1.01[ 0.767265,1.262]	0.97		CRH	0.23	1.11[ 0.9367,1.275]	0.61		CDC23	0.0016	1.27[ 1.12e+00, 1.417]	0.1
CRHBP	0.72	0.98[ 0.898390,1.071]	0.9		CRHBP	0.13	1.09[ 0.9752,1.205]	0.48		RNA5S1	0.0016	2.35[ 1.81e+00, 2.897]	0.1
CRHR1	0.91	1.00[ 0.909516,1.081]	0.97		CRHR1	0.49	0.95[ 0.8178,1.091]	0.8		RNA5S10	0.0016	2.35[ 1.81e+00, 2.897]	0.1
CRHR2	0.49	0.96[ 0.820276,1.090]	0.78		CRHR2	0.099	1.10[ 0.9841,1.224]	0.42		RNA5S11	0.0016	2.35[ 1.81e+00, 2.897]	0.1
CRIP1	0.24	1.06[ 0.963647,1.149]	0.59		CRIP1	0.43	1.04[ 0.9424,1.136]	0.76		RNA5S12	0.0016	2.35[ 1.81e+00, 2.897]	0.1
CRKL	0.4	1.04[ 0.948957,1.129]	0.72		CRKL	0.24	0.93[ 0.8095,1.052]	0.62		RNA5S13	0.0016	2.35[ 1.81e+00, 2.897]	0.1
CRMP1	0.68	0.98[ 0.898155,1.067]	0.88		CRMP1	0.56	1.04[ 0.9084,1.169]	0.84		RNA5S14	0.0016	2.35[ 1.81e+00, 2.897]	0.1
HAPLN1	0.19	1.13[ 0.943478,1.311]	0.55		HAPLN1	0.2	0.95[ 0.8575,1.033]	0.57		RNA5S15	0.0016	2.35[ 1.81e+00, 2.897]	0.1
CRX	0.81	0.99[ 0.893405,1.084]	0.94		CRX	0.95	1.00[ 0.8644,1.144]	0.99		RNA5S16	0.0016	2.35[ 1.81e+00, 2.897]	0.1
CRY1	0.33	0.96[ 0.871151,1.046]	0.67		CRY1	0.1	1.09[ 0.9843,1.196]	0.43		RNA5S17	0.0016	2.35[ 1.81e+00, 2.897]	0.1
CRY2	0.0068	0.84[ 0.718773,0.969]	0.11		CRY2	0.13	1.10[ 0.9740,1.220]	0.48		RNA5S2	0.0016	2.35[ 1.81e+00, 2.897]	0.1
CRYAA	0.72	1.02[ 0.891931,1.156]	0.9		CRYAA	0.19	1.10[ 0.9526,1.256]	0.56		RNA5S3	0.0016	2.35[ 1.81e+00, 2.897]	0.1
CRYAB	0.75	0.98[ 0.821362,1.130]	0.91		CRYAB	0.0013	1.32[ 1.1461,1.488]	0.043		RNA5S4	0.0016	2.35[ 1.81e+00, 2.897]	0.1
CRYBB1	0.79	1.01[ 0.923087,1.100]	0.93		CRYBB1	0.56	1.05[ 0.8736,1.233]	0.84		RNA5S5	0.0016	2.35[ 1.81e+00, 2.897]	0.1
CRYBB2	0.17	1.06[ 0.972296,1.157]	0.53		CRYBB2	0.24	0.94[ 0.8248,1.048]	0.62		RNA5S6	0.0016	2.35[ 1.81e+00, 2.897]	0.1
CRYBB3	0.089	1.08[ 0.989625,1.170]	0.4		CRYBB3	0.72	0.97[ 0.8185,1.127]	0.91		RNA5S7	0.0016	2.35[ 1.81e+00, 2.897]	0.1
CRYGA	0.11	1.19[ 0.969465,1.409]	0.44		CRYGA	0.77	0.99[ 0.8974,1.076]	0.93		RNA5S8	0.0016	2.35[ 1.81e+00, 2.897]	0.1
CRYGB	0.4	1.10[ 0.876842,1.315]	0.72		CRYGB	0.048	1.09[ 1.0032,1.187]	0.31		MYBL1	0.0016	1.31[ 1.14e+00, 1.478]	0.1
CRYGC	0.18	1.12[ 0.949377,1.292]	0.53		CRYGC	0.51	1.04[ 0.9127,1.176]	0.81		RPL21P119	0.0016	0.61[ 3.01e-01, 0.923]	0.1
CRYGD	0.75	0.99[ 0.894032,1.077]	0.91		CRYGD	0.45	0.97[ 0.8816,1.054]	0.78		PHLDA1	0.0016	1.47[ 1.22e+00, 1.712]	0.1
CRYGS	0.15	0.91[ 0.775893,1.041]	0.49		CRYGS	0.16	1.12[ 0.9577,1.279]	0.53		UBE2E1	0.0016	1.24[ 1.10e+00, 1.372]	0.1
CSF2	0.59	1.02[ 0.935910,1.112]	0.83		CSF2	0.67	1.03[ 0.8914,1.168]	0.89		RHOF	0.0016	1.66[ 1.34e+00, 1.974]	0.1
CSF2RB	0.57	1.02[ 0.937686,1.112]	0.82		CSF2RB	0.58	0.98[ 0.8882,1.064]	0.85		SFXN1	0.0016	1.35[ 1.16e+00, 1.540]	0.1
CSH1	0.74	1.03[ 0.832871,1.237]	0.9		CSH1	1	1.00[ 0.8571,1.143]	1		MAML2	0.0016	1.46[ 1.22e+00, 1.702]	0.1
CSN2	0.54	1.08[ 0.828306,1.334]	0.8		CSN2	0.38	1.04[ 0.9503,1.130]	0.73		WWC2-AS1	0.0016	2.26[ 1.74e+00, 2.774]	0.1
CSNK1A1	0.5	1.03[ 0.942210,1.117]	0.78		CSNK1A1	0.1	1.16[ 0.9778,1.350]	0.43		FOSL1	0.0016	1.39[ 1.18e+00, 1.601]	0.1
CSNK1D	0.16	1.19[ 0.941797,1.438]	0.51		CSNK1D	0.21	0.95[ 0.8581,1.035]	0.58		PPEF1	0.0016	1.28[ 1.12e+00, 1.437]	0.1
CSNK1E	0.78	0.99[ 0.892672,1.081]	0.92		CSNK1E	0.6	1.02[ 0.9332,1.116]	0.85		EPHA2	0.0016	1.35[ 1.16e+00, 1.547]	0.1
CSNK1G2	0.64	0.97[ 0.832550,1.105]	0.86		CSNK1G2	0.17	0.94[ 0.8461,1.031]	0.54		ITGA3	0.0016	1.69[ 1.35e+00, 2.018]	0.11
CSNK1G3	0.24	0.95[ 0.860074,1.038]	0.59		CSNK1G3	0.045	1.12[ 1.0072,1.238]	0.3		MAD2L1	0.0017	1.28[ 1.13e+00, 1.444]	0.11
PEX14	0.73	0.98[ 0.896499,1.073]	0.9		PEX14	0.35	1.06[ 0.9397,1.172]	0.71		KCTD9	0.0017	1.23[ 1.10e+00, 1.362]	0.11
CSNK2A1	0.1	1.29[ 0.977174,1.597]	0.42		CSNK2A1	0.11	1.12[ 0.9779,1.261]	0.44		LOC101929243	0.0017	2.34[ 1.80e+00, 2.879]	0.11
VCAN	0.45	0.96[ 0.857990,1.065]	0.75		VCAN	2.5e-07	1.27[ 1.1795,1.367]	0.00017		MUC6	0.0017	0.80[ 6.60e-01, 0.942]	0.11
CSPG4	0.12	1.12[ 0.975039,1.255]	0.45		CSPG4	0.029	1.17[ 1.0269,1.317]	0.24		NUF2	0.0017	1.36[ 1.16e+00, 1.552]	0.11
SLC25A10	0.13	1.13[ 0.970818,1.282]	0.46		SLC25A10	0.069	0.92[ 0.8229,1.012]	0.36		NAGS	0.0017	1.34[ 1.15e+00, 1.528]	0.11
CST1	0.32	1.10[ 0.907555,1.296]	0.66		CST1	0.92	0.99[ 0.8678,1.119]	0.98		EMC8	0.0017	1.31[ 1.14e+00, 1.486]	0.11
CST2	0.24	1.14[ 0.917638,1.367]	0.59		CST2	0.5	1.05[ 0.9076,1.188]	0.81		CD27	0.0017	0.79[ 6.48e-01, 0.941]	0.11
CST4	0.42	1.05[ 0.931310,1.164]	0.74		CST4	0.26	1.09[ 0.9375,1.245]	0.63		ITGA5	0.0017	1.38[ 1.17e+00, 1.583]	0.11
CSTA	0.067	1.17[ 0.998364,1.338]	0.35		CSTA	0.23	1.11[ 0.9355,1.294]	0.6		BCL11B	0.0017	0.80[ 6.57e-01, 0.942]	0.11
CSTB	0.084	1.25[ 0.991693,1.515]	0.39		CSTB	0.38	1.05[ 0.9356,1.171]	0.73		RNU6-625P	0.0017	0.59[ 2.53e-01, 0.926]	0.11
CSTF3	0.38	1.05[ 0.943384,1.150]	0.71		CSTF3	0.88	0.99[ 0.8944,1.091]	0.97		DLGAP5	0.0017	1.61[ 1.31e+00, 1.913]	0.11
NKX2-5	0.3	1.11[ 0.907997,1.317]	0.64		NKX2-5	0.3	1.10[ 0.9164,1.281]	0.67		PPP1R14C	0.0017	1.29[ 1.13e+00, 1.447]	0.11
CTAG1B	0.53	1.08[ 0.827716,1.342]	0.8		CTAG1B	0.97	1.00[ 0.8318,1.162]	0.99		WNT10A	0.0017	1.23[ 1.10e+00, 1.359]	0.11
CTBS	0.66	0.97[ 0.830703,1.109]	0.87		CTBS	0.82	0.99[ 0.8608,1.110]	0.95		AGRN	0.0017	1.40[ 1.19e+00, 1.614]	0.11
CTBP1	0.38	1.04[ 0.950018,1.130]	0.71		CTBP1	0.21	0.95[ 0.8587,1.035]	0.59		BNIP3L	0.0017	1.35[ 1.16e+00, 1.542]	0.11
CTBP2	0.93	0.99[ 0.836575,1.151]	0.98		CTBP2	0.024	1.14[ 1.0237,1.254]	0.22		FXYD6	0.0017	0.82[ 6.86e-01, 0.946]	0.11
CTF1	0.99	1.00[ 0.829780,1.172]	1		CTF1	0.19	1.08[ 0.9637,1.193]	0.56		PSMD11	0.0017	1.47[ 1.22e+00, 1.715]	0.11
CTGF	0.19	1.06[ 0.971448,1.147]	0.54		CTGF	0.002	1.21[ 1.0879,1.337]	0.057		ZNF189	0.0018	0.79[ 6.45e-01, 0.941]	0.11
CTLA4	0.6	0.98[ 0.889841,1.065]	0.84		CTLA4	0.035	0.91[ 0.8210,1.000]	0.27		STRADBP1	0.0018	0.58[ 2.22e-01, 0.929]	0.11
CTNS	0.26	0.93[ 0.811513,1.056]	0.61		CTNS	0.77	0.99[ 0.8993,1.076]	0.93		SKIL	0.0018	1.25[ 1.11e+00, 1.398]	0.11
CTNNB1	0.66	1.02[ 0.932769,1.106]	0.87		CTNNB1	0.35	1.05[ 0.9437,1.160]	0.71		PHBP12	0.0018	0.57[ 2.09e-01, 0.930]	0.11
CTNND1	0.59	0.96[ 0.815834,1.107]	0.83		CTNND1	0.064	0.92[ 0.8247,1.010]	0.35		TMEM105	0.0018	1.24[ 1.10e+00, 1.372]	0.11
CTNND2	0.54	1.05[ 0.886195,1.217]	0.81		CTNND2	0.78	0.98[ 0.8455,1.118]	0.93		LOC100127955	0.0018	0.70[ 4.76e-01, 0.929]	0.11
CTPS1	0.14	1.30[ 0.947052,1.653]	0.48		CTPS1	0.32	0.94[ 0.8218,1.061]	0.68		BTNL9	0.0018	0.80[ 6.66e-01, 0.944]	0.11
ABCF1	0.033	1.33[ 1.060926,1.590]	0.25		ABCF1	0.87	1.01[ 0.9042,1.114]	0.96		STYK1	0.0018	1.28[ 1.12e+00, 1.442]	0.11
CTSB	0.29	1.11[ 0.915255,1.298]	0.64		CTSB	0.93	1.00[ 0.9127,1.096]	0.98		SFXN2	0.0018	0.81[ 6.76e-01, 0.945]	0.11
CTSD	0.0077	1.12[ 1.034591,1.203]	0.12		CTSD	1	1.00[ 0.9110,1.089]	1		ADAM17	0.0018	1.32[ 1.14e+00, 1.495]	0.11
CTSG	0.00032	0.85[ 0.758899,0.940]	0.018		CTSG	0.35	1.07[ 0.9269,1.208]	0.71		PPP2R2A	0.0019	1.23[ 1.10e+00, 1.364]	0.11
CTSH	0.92	1.00[ 0.908990,1.082]	0.97		CTSH	0.12	0.91[ 0.7980,1.031]	0.47		EPHX4	0.0019	1.27[ 1.12e+00, 1.426]	0.11
CTSL	0.012	1.33[ 1.102150,1.560]	0.15		CTSL	0.38	0.96[ 0.8720,1.052]	0.73		ID1	0.0019	1.29[ 1.13e+00, 1.451]	0.11
CTSLP8	0.22	1.49[ 0.842538,2.130]	0.57		CTSLP8	0.27	0.89[ 0.6702,1.103]	0.64		IGHV5-51	0.0019	0.62[ 3.14e-01, 0.928]	0.11
CTSS	0.37	1.08[ 0.913673,1.236]	0.7		CTSS	0.2	0.95[ 0.8578,1.033]	0.57		FXR1	0.0019	1.43[ 1.20e+00, 1.661]	0.11
CTSW	0.1	0.93[ 0.842267,1.019]	0.42		CTSW	0.9	0.99[ 0.8701,1.114]	0.97		XYLT2	0.0019	1.23[ 1.10e+00, 1.360]	0.12
PCSK5	0.05	0.90[ 0.790216,1.008]	0.31		PCSK5	0.00094	1.17[ 1.0744,1.263]	0.036		PMEPA1	0.0019	1.39[ 1.18e+00, 1.600]	0.12
CX3CR1	0.037	0.86[ 0.722399,1.004]	0.26		CX3CR1	0.15	1.11[ 0.9654,1.246]	0.51		CDCP1	0.0019	1.51[ 1.25e+00, 1.781]	0.12
CXADR	0.41	1.06[ 0.914062,1.211]	0.73		CXADR	0.34	0.96[ 0.8605,1.051]	0.7		DPRXP1	0.0019	4.24[ 3.31e+00, 5.171]	0.12
CYB561	0.19	1.17[ 0.928220,1.422]	0.54		CYB561	0.0022	0.85[ 0.7453,0.956]	0.061		PGAM1P7	0.002	0.57[ 2.02e-01, 0.933]	0.12
CYBA	0.3	1.05[ 0.959113,1.133]	0.65		CYBA	9.4e-06	0.82[ 0.7335,0.911]	0.0019		L3MBTL3	0.002	1.24[ 1.10e+00, 1.386]	0.12
CYBB	0.59	1.02[ 0.936251,1.112]	0.83		CYBB	0.96	1.00[ 0.8740,1.120]	0.99		TRIM51EP	0.002	1.47[ 1.22e+00, 1.723]	0.12
CYLC1	0.84	1.01[ 0.914392,1.105]	0.95		CYLC1	0.81	1.02[ 0.8809,1.152]	0.94		MIR4694	0.002	2.62[ 2.00e+00, 3.247]	0.12
CYLC2	0.93	1.00[ 0.912178,1.095]	0.98		CYLC2	0.77	0.99[ 0.8988,1.076]	0.93		TRAV8-7	0.002	2.84[ 2.16e+00, 3.515]	0.12
CYP1A1	0.83	0.99[ 0.901755,1.079]	0.94		CYP1A1	0.36	1.04[ 0.9519,1.131]	0.72		NEK2	0.002	1.42[ 1.19e+00, 1.646]	0.12
CYP1A2	0.54	1.05[ 0.884160,1.223]	0.8		CYP1A2	0.29	1.08[ 0.9323,1.233]	0.66		HMGB2	0.002	1.23[ 1.09e+00, 1.358]	0.12
CYP1B1	0.9	1.01[ 0.878412,1.138]	0.97		CYP1B1	0.014	1.17[ 1.0433,1.303]	0.17		TTLL5	0.002	1.30[ 1.13e+00, 1.465]	0.12
CYP3A7	0.82	1.01[ 0.918780,1.102]	0.94		CYP3A7	0.63	1.04[ 0.8921,1.179]	0.87		GIMAP5	0.002	0.79[ 6.45e-01, 0.944]	0.12
CYP2A13	0.63	1.04[ 0.876158,1.205]	0.85		CYP2A13	0.8	0.99[ 0.8776,1.095]	0.94		TGM2	0.002	1.52[ 1.25e+00, 1.790]	0.12
CYP2B6	0.75	0.97[ 0.747227,1.185]	0.91		CYP2B6	0.92	1.01[ 0.8880,1.124]	0.98		NRP2	0.002	1.48[ 1.22e+00, 1.731]	0.12
CYP2B7P	0.36	0.95[ 0.852247,1.056]	0.69		CYP2B7P	0.32	0.94[ 0.8073,1.068]	0.69		AKIRIN1	0.002	0.79[ 6.35e-01, 0.943]	0.12
CYP2C19	0.21	0.94[ 0.845418,1.038]	0.56		CYP2C19	0.62	0.97[ 0.8405,1.097]	0.87		HOXA2	0.0021	0.81[ 6.75e-01, 0.947]	0.12
CYP2C8	0.041	0.91[ 0.827600,1.002]	0.28		CYP2C8	0.8	0.99[ 0.9000,1.078]	0.94		KHK	0.0021	0.81[ 6.70e-01, 0.947]	0.12
CYP2C9	0.033	1.10[ 1.010896,1.193]	0.25		CYP2C9	0.098	1.08[ 0.9868,1.173]	0.42		SLC40A1	0.0021	0.81[ 6.75e-01, 0.947]	0.12
CYP2C18	0.49	1.09[ 0.832409,1.354]	0.78		CYP2C18	0.59	1.04[ 0.9021,1.172]	0.85		PLOD1	0.0021	1.37[ 1.17e+00, 1.580]	0.12
CYP2D6	0.27	0.95[ 0.860281,1.042]	0.62		CYP2D6	0.37	1.08[ 0.9063,1.259]	0.72		RECQL	0.0021	1.23[ 1.09e+00, 1.360]	0.12
CYP2E1	0.25	0.95[ 0.866589,1.038]	0.61		CYP2E1	0.23	1.06[ 0.9623,1.161]	0.61		KLK11	0.0021	1.27[ 1.11e+00, 1.419]	0.12
CYP3A4	0.44	1.05[ 0.927508,1.169]	0.74		CYP3A4	0.53	1.03[ 0.9351,1.127]	0.82		MPP5	0.0021	1.31[ 1.14e+00, 1.488]	0.12
CYP3A5	0.22	1.10[ 0.942118,1.262]	0.58		CYP3A5	0.39	0.95[ 0.8360,1.068]	0.74		PSMD14	0.0021	1.32[ 1.14e+00, 1.507]	0.12
HNRNPA3P1	0.37	1.06[ 0.924331,1.204]	0.7		HNRNPA3P1	0.58	1.27[ 0.4060,2.140]	0.85		CD276	0.0021	1.37[ 1.17e+00, 1.579]	0.12
CYP4B1	0.14	0.89[ 0.738891,1.048]	0.49		CYP4B1	0.023	0.90[ 0.8152,0.993]	0.22		OR7E7P	0.0021	0.57[ 2.14e-01, 0.935]	0.12
CYP7A1	0.37	1.04[ 0.951122,1.130]	0.7		CYP7A1	0.47	0.97[ 0.8706,1.062]	0.79		NKAIN2	0.0021	0.81[ 6.65e-01, 0.946]	0.12
CYP11A1	0.58	0.96[ 0.799429,1.115]	0.83		CYP11A1	0.3	0.95[ 0.8666,1.043]	0.67		SPHK1	0.0021	1.28[ 1.12e+00, 1.446]	0.12
CYP11B1	0.75	1.01[ 0.921887,1.107]	0.91		CYP11B1	0.38	1.04[ 0.9494,1.132]	0.73		NHSL1	0.0021	0.78[ 6.18e-01, 0.942]	0.12
CYP17A1	0.43	1.04[ 0.947585,1.123]	0.74		CYP17A1	0.77	1.02[ 0.9021,1.131]	0.93		HMGXB4	0.0021	1.36[ 1.16e+00, 1.566]	0.12
ADAM3A	0.76	0.99[ 0.888179,1.082]	0.91		ADAM3A	0.52	1.04[ 0.9224,1.154]	0.81		SGSM1	0.0022	0.81[ 6.73e-01, 0.947]	0.12
CYP21A2	0.087	0.93[ 0.835358,1.016]	0.39		CYP21A2	0.12	0.91[ 0.7952,1.031]	0.46		POLD4	0.0022	1.23[ 1.09e+00, 1.360]	0.12
CYP26A1	0.0036	0.88[ 0.790455,0.968]	0.077		CYP26A1	0.069	1.14[ 0.9959,1.275]	0.36		MS4A8	0.0022	0.76[ 5.88e-01, 0.940]	0.12
CYP27A1	0.5	0.96[ 0.841044,1.079]	0.78		CYP27A1	0.88	0.99[ 0.9044,1.082]	0.97		FUT11	0.0022	1.23[ 1.10e+00, 1.366]	0.12
DGKQ	0.29	0.95[ 0.864860,1.043]	0.64		DGKQ	0.28	1.07[ 0.9427,1.206]	0.65		PANX2	0.0022	1.26[ 1.11e+00, 1.416]	0.12
DAP	0.018	1.23[ 1.056910,1.411]	0.18		DAP	0.75	0.98[ 0.8355,1.120]	0.92		CSF2	0.0022	1.23[ 1.10e+00, 1.366]	0.12
DAPK3	0.49	1.03[ 0.939783,1.125]	0.78		DAPK3	0.3	1.06[ 0.9457,1.179]	0.67		ITPRIP	0.0022	1.37[ 1.16e+00, 1.571]	0.12
DBH	0.64	1.02[ 0.931755,1.111]	0.86		DBH	0.66	1.02[ 0.9278,1.114]	0.88		MEOX1	0.0022	0.81[ 6.75e-01, 0.948]	0.12
DBI	0.3	1.05[ 0.958297,1.135]	0.65		DBI	0.7	1.02[ 0.8987,1.150]	0.9		ANLN	0.0022	1.63[ 1.31e+00, 1.944]	0.12
DBP	0.6	0.98[ 0.888737,1.066]	0.84		DBP	0.15	1.10[ 0.9700,1.223]	0.5		PBXIP1	0.0022	0.81[ 6.70e-01, 0.948]	0.12
DBT	0.83	1.02[ 0.865381,1.168]	0.94		DBT	0.75	1.01[ 0.9270,1.100]	0.92		HAVCR1	0.0022	1.23[ 1.10e+00, 1.371]	0.12
DCC	0.49	1.05[ 0.906331,1.196]	0.78		DCC	0.15	0.94[ 0.8501,1.027]	0.51		GINS4	0.0022	1.24[ 1.10e+00, 1.388]	0.12
DCK	0.041	1.13[ 1.010398,1.249]	0.28		DCK	0.69	0.98[ 0.8546,1.097]	0.9		OCA2	0.0022	0.81[ 6.72e-01, 0.948]	0.12
DCN	0.0039	0.88[ 0.789860,0.969]	0.081		DCN	4.4e-07	1.28[ 1.1802,1.374]	0.00023		RNU6ATAC32P	0.0022	3.64[ 2.79e+00, 4.483]	0.12
ACE	0.73	1.02[ 0.886376,1.163]	0.9		ACE	0.79	0.99[ 0.8991,1.077]	0.94		IBA57	0.0022	0.78[ 6.10e-01, 0.942]	0.12
DCTN1	0.21	1.05[ 0.969158,1.139]	0.57		DCTN1	0.11	1.07[ 0.9848,1.161]	0.44		RPA3	0.0022	1.25[ 1.10e+00, 1.395]	0.12
DCX	0.043	0.91[ 0.817590,1.003]	0.28		DCX	0.34	1.06[ 0.9361,1.185]	0.7		RPL23AP60	0.0022	0.63[ 3.26e-01, 0.932]	0.12
DDB1	0.14	1.10[ 0.973074,1.220]	0.47		DDB1	0.12	0.93[ 0.8439,1.022]	0.46		RGS6	0.0022	0.81[ 6.79e-01, 0.949]	0.12
DDB2	0.0013	0.87[ 0.785652,0.957]	0.044		DDB2	5.4e-05	0.82[ 0.7192,0.918]	0.0059		PTMA	0.0022	1.33[ 1.14e+00, 1.512]	0.12
DDC	0.26	1.07[ 0.946823,1.200]	0.62		DDC	0.42	1.06[ 0.9120,1.214]	0.75		CHST11	0.0022	1.59[ 1.29e+00, 1.894]	0.12
AKR1C1	0.24	1.10[ 0.936593,1.269]	0.59		AKR1C1	0.027	1.14[ 1.0224,1.263]	0.23		SNX24	0.0023	1.32[ 1.14e+00, 1.507]	0.12
AKR1C2	0.74	0.98[ 0.888117,1.081]	0.91		AKR1C2	0.05	1.15[ 1.0078,1.302]	0.31		DPYSL5	0.0023	0.80[ 6.56e-01, 0.946]	0.12
GADD45A	0.0012	0.87[ 0.782428,0.956]	0.042		GADD45A	0.076	0.93[ 0.8372,1.013]	0.38		LLPH	0.0023	1.32[ 1.14e+00, 1.504]	0.12
DDOST	0.47	1.06[ 0.897636,1.226]	0.76		DDOST	0.05	1.09[ 1.0019,1.176]	0.31		MIR492	0.0023	1.53[ 1.25e+00, 1.816]	0.12
DDT	0.15	1.14[ 0.957630,1.320]	0.49		DDT	6.7e-05	0.84[ 0.7475,0.926]	0.0071		PRKX	0.0023	0.82[ 6.83e-01, 0.949]	0.12
DDX3X	0.17	0.94[ 0.855430,1.029]	0.52		DDX3X	0.52	0.96[ 0.8530,1.076]	0.81		SPINK6	0.0023	1.33[ 1.14e+00, 1.517]	0.12
DDX6	0.097	1.08[ 0.986897,1.178]	0.41		DDX6	0.87	1.01[ 0.8830,1.138]	0.96		MDGA1	0.0023	0.81[ 6.77e-01, 0.949]	0.12
DHX8	0.43	0.97[ 0.878211,1.054]	0.74		DHX8	0.93	1.00[ 0.9082,1.085]	0.98		AHNAK2	0.0023	1.49[ 1.23e+00, 1.756]	0.12
DHX9	0.14	1.18[ 0.957514,1.402]	0.48		DHX9	0.47	0.97[ 0.8796,1.057]	0.79		MIR3156-1	0.0023	6.51[ 5.28e+00, 7.745]	0.12
DDX10	0.17	0.94[ 0.838606,1.032]	0.52		DDX10	0.74	1.01[ 0.9269,1.102]	0.92		RNA5SP127	0.0023	6.51[ 5.28e+00, 7.745]	0.12
DHX15	0.47	1.03[ 0.943526,1.121]	0.77		DHX15	0.51	0.96[ 0.8491,1.077]	0.81		SLC5A1	0.0023	0.81[ 6.78e-01, 0.949]	0.12
DECR1	0.61	1.04[ 0.879817,1.204]	0.84		DECR1	0.59	0.97[ 0.8786,1.070]	0.85		NRSN1	0.0023	0.81[ 6.77e-01, 0.949]	0.12
DEFA3	0.88	0.99[ 0.884564,1.100]	0.96		DEFA3	0.59	1.10[ 0.7465,1.450]	0.85		TNNT1	0.0023	1.39[ 1.18e+00, 1.613]	0.12
DEFA5	0.85	1.01[ 0.916663,1.101]	0.95		DEFA5	0.48	1.04[ 0.9312,1.147]	0.79		KRT16P3	0.0023	1.36[ 1.16e+00, 1.559]	0.12
ASMTL	0.038	0.91[ 0.826015,1.001]	0.27		ASMTL	0.18	0.94[ 0.8537,1.031]	0.55		RNU6-1076P	0.0023	2.16[ 1.65e+00, 2.668]	0.12
DEFB4A	0.18	1.07[ 0.969085,1.175]	0.53		DEFB4A	0.86	0.99[ 0.8556,1.122]	0.96		RNU6-1100P	0.0023	2.16[ 1.65e+00, 2.668]	0.12
CFD	0.00067	0.86[ 0.769091,0.948]	0.03		CFD	0.19	1.08[ 0.9632,1.194]	0.56		RNU6-1118P	0.0023	2.16[ 1.65e+00, 2.668]	0.12
DFFA	0.75	1.03[ 0.844174,1.217]	0.91		DFFA	0.16	1.08[ 0.9700,1.196]	0.52		RNU6-1217P	0.0023	2.16[ 1.65e+00, 2.668]	0.12
DFFB	0.35	0.93[ 0.775340,1.084]	0.68		DFFB	0.56	0.97[ 0.8867,1.063]	0.84		RNU6-355P	0.0023	2.16[ 1.65e+00, 2.668]	0.12
HOXB8	0.97	1.00[ 0.898644,1.106]	0.99		HOXB8	0.23	1.07[ 0.9589,1.175]	0.61		RNU6-785P	0.0023	2.16[ 1.65e+00, 2.668]	0.12
DHCR7	0.017	1.38[ 1.110440,1.654]	0.18		DHCR7	0.67	1.02[ 0.9107,1.138]	0.89		RNU6-791P	0.0023	2.16[ 1.65e+00, 2.668]	0.12
DHCR24	0.41	1.04[ 0.948465,1.127]	0.73		DHCR24	0.5	0.95[ 0.8122,1.094]	0.8		RNU6-860P	0.0023	2.16[ 1.65e+00, 2.668]	0.12
DHFR	0.029	1.29[ 1.056164,1.521]	0.24		DHFR	0.12	1.11[ 0.9761,1.240]	0.46		KRT15	0.0023	1.22[ 1.09e+00, 1.358]	0.12
DHODH	0.06	1.24[ 1.010258,1.460]	0.33		DHODH	0.86	1.01[ 0.8848,1.138]	0.96		RAET1G	0.0023	1.44[ 1.20e+00, 1.674]	0.12
DIAPH1	0.04	1.27[ 1.038006,1.508]	0.28		DIAPH1	0.053	0.92[ 0.8298,1.006]	0.32		IGFL1	0.0024	1.35[ 1.15e+00, 1.545]	0.12
2019-09-01	0.45	1.12[ 0.820120,1.424]	0.75		2019-09-01	0.99	1.00[ 0.8338,1.167]	1		OGFOD1	0.0024	1.22[ 1.09e+00, 1.354]	0.12
DIO2	0.089	0.89[ 0.762938,1.026]	0.4		DIO2	0.019	1.19[ 1.0419,1.338]	0.19		MIR548AL	0.0024	3.75[ 2.88e+00, 4.619]	0.12
PSG1	0.0019	1.15[ 1.060885,1.242]	0.054		PSG1	0.47	1.04[ 0.9285,1.154]	0.79		TUBA4A	0.0024	1.38[ 1.17e+00, 1.593]	0.12
DIO3	0.72	0.97[ 0.791403,1.146]	0.9		DIO3	0.47	1.07[ 0.8872,1.247]	0.79		C7orf57	0.0024	1.39[ 1.17e+00, 1.608]	0.13
DLG1	0.29	1.05[ 0.960258,1.133]	0.64		DLG1	0.31	1.07[ 0.9394,1.197]	0.67		YWHAE	0.0024	1.23[ 1.09e+00, 1.366]	0.13
DLG2	0.49	0.96[ 0.823644,1.088]	0.78		DLG2	0.088	1.16[ 0.9862,1.326]	0.4		PDGFB	0.0024	1.33[ 1.14e+00, 1.513]	0.13
DLST	0.18	1.12[ 0.951672,1.294]	0.53		DLST	0.52	1.03[ 0.9294,1.140]	0.81		GJB5	0.0024	1.35[ 1.15e+00, 1.544]	0.13
DLX2	0.045	0.85[ 0.689106,1.012]	0.29		DLX2	0.81	1.01[ 0.9146,1.110]	0.94		LIMS1	0.0024	1.72[ 1.36e+00, 2.071]	0.13
DLX4	0.41	0.96[ 0.875415,1.053]	0.73		DLX4	0.33	1.04[ 0.9562,1.131]	0.69		KIF26B	0.0024	1.22[ 1.09e+00, 1.358]	0.13
DLX6	0.9	1.01[ 0.885269,1.130]	0.97		DLX6	0.85	0.99[ 0.8986,1.083]	0.96		SLC4A4	0.0025	0.81[ 6.75e-01, 0.950]	0.13
DMBT1	0.98	1.00[ 0.820404,1.175]	0.99		DMBT1	0.36	0.96[ 0.8711,1.049]	0.72		ANKS1B	0.0025	0.81[ 6.76e-01, 0.950]	0.13
DMP1	0.78	1.01[ 0.926403,1.098]	0.92		DMP1	0.83	1.01[ 0.9210,1.099]	0.95		SNORD91A	0.0025	1.44[ 1.20e+00, 1.688]	0.13
DMPK	0.58	1.04[ 0.904204,1.172]	0.82		DMPK	0.0002	1.18[ 1.0907,1.268]	0.014		EME1	0.0025	1.30[ 1.12e+00, 1.469]	0.13
DMRT1	0.0079	1.21[ 1.068106,1.360]	0.12		DMRT1	0.87	0.99[ 0.8873,1.095]	0.96		C1orf112	0.0025	1.31[ 1.13e+00, 1.486]	0.13
DMWD	0.44	1.05[ 0.923704,1.175]	0.75		DMWD	0.012	1.17[ 1.0432,1.289]	0.16		LANCL3	0.0025	1.22[ 1.09e+00, 1.352]	0.13
DNA2	0.00012	1.19[ 1.097831,1.276]	0.0097		DNA2	0.035	1.22[ 1.0319,1.416]	0.27		RTN1	0.0025	0.81[ 6.69e-01, 0.949]	0.13
DNAH5	0.44	1.04[ 0.941046,1.137]	0.74		DNAH5	0.0033	0.85[ 0.7371,0.960]	0.075		SLC2A1	0.0025	1.53[ 1.25e+00, 1.807]	0.13
DNASE1	0.01	1.16[ 1.044913,1.277]	0.14		DNASE1	0.38	1.06[ 0.9238,1.202]	0.73		GRB7	0.0025	1.26[ 1.11e+00, 1.415]	0.13
DNASE1L1	0.11	1.15[ 0.974822,1.315]	0.44		DNASE1L1	0.26	0.95[ 0.8639,1.039]	0.64		DDIT3	0.0025	1.29[ 1.12e+00, 1.457]	0.13
DNASE1L2	0.71	1.03[ 0.853124,1.216]	0.89		DNASE1L2	0.38	1.08[ 0.9049,1.255]	0.73		E2F7	0.0025	1.78[ 1.40e+00, 2.157]	0.13
DNASE1L3	0.97	1.00[ 0.783039,1.225]	0.99		DNASE1L3	0.66	1.02[ 0.9215,1.123]	0.89		YWHAG	0.0025	1.40[ 1.18e+00, 1.619]	0.13
DYNC1H1	0.063	1.15[ 0.999559,1.299]	0.34		DYNC1H1	0.7	0.98[ 0.8839,1.078]	0.9		EEF1DP2	0.0025	0.57[ 1.98e-01, 0.942]	0.13
DYNC1I1	0.44	1.06[ 0.903471,1.226]	0.74		DYNC1I1	0.41	1.04[ 0.9388,1.149]	0.75		CLEC3B	0.0025	0.81[ 6.70e-01, 0.950]	0.13
DYNC1I2	0.097	0.89[ 0.752345,1.030]	0.41		DYNC1I2	0.16	1.09[ 0.9659,1.215]	0.53		CLDN15	0.0025	0.82[ 6.87e-01, 0.951]	0.13
DNMT1	0.067	1.16[ 0.998158,1.329]	0.35		DNMT1	0.019	0.90[ 0.8139,0.990]	0.2		PIGR	0.0026	0.82[ 6.82e-01, 0.951]	0.13
DNMT3A	0.21	1.21[ 0.905087,1.515]	0.57		DNMT3A	0.024	1.15[ 1.0261,1.270]	0.22		MIR3909	0.0026	2.42[ 1.83e+00, 3.003]	0.13
DOCK1	0.029	0.91[ 0.828965,0.997]	0.24		DOCK1	0.012	1.15[ 1.0385,1.263]	0.16		CTTN	0.0026	1.33[ 1.14e+00, 1.526]	0.13
DOCK2	0.52	1.03[ 0.942448,1.114]	0.79		DOCK2	0.37	1.07[ 0.9190,1.222]	0.72		SLC6A19	0.0026	0.81[ 6.75e-01, 0.950]	0.13
DPAGT1	0.048	1.10[ 1.003196,1.189]	0.3		DPAGT1	0.9	0.99[ 0.8956,1.092]	0.97		FBXO32	0.0026	1.46[ 1.21e+00, 1.718]	0.13
DPEP1	0.51	0.97[ 0.884381,1.059]	0.79		DPEP1	0.038	1.30[ 1.0466,1.551]	0.28		NEDD8	0.0026	1.30[ 1.12e+00, 1.469]	0.13
DPH1	0.52	1.15[ 0.716256,1.584]	0.79		DPH1	0.27	0.89[ 0.6842,1.100]	0.65		CAPN2	0.0026	1.34[ 1.15e+00, 1.533]	0.13
DPP4	0.24	1.09[ 0.943215,1.234]	0.59		DPP4	0.17	1.06[ 0.9733,1.156]	0.54		COL17A1	0.0026	1.45[ 1.20e+00, 1.697]	0.13
DPP6	0.3	1.05[ 0.957526,1.138]	0.65		DPP6	0.84	0.99[ 0.9027,1.080]	0.95		FLT1P1	0.0026	0.51[ 5.75e-02, 0.958]	0.13
DPYD	0.0088	0.89[ 0.806214,0.979]	0.13		DPYD	0.71	0.98[ 0.8595,1.097]	0.91		IGLV2-23	0.0026	0.64[ 3.46e-01, 0.937]	0.13
DPYS	0.98	1.00[ 0.871474,1.125]	0.99		DPYS	0.46	1.04[ 0.9330,1.148]	0.78		EIF6	0.0027	1.39[ 1.17e+00, 1.616]	0.13
DPYSL2	0.045	0.92[ 0.830678,1.003]	0.29		DPYSL2	0.051	1.12[ 1.0043,1.239]	0.31		ZNF799	0.0027	0.80[ 6.57e-01, 0.949]	0.13
SLC26A3	0.0072	0.82[ 0.680717,0.968]	0.11		SLC26A3	0.9	0.99[ 0.9045,1.084]	0.97		EPS8	0.0027	1.43[ 1.19e+00, 1.666]	0.13
DRD4	0.55	1.07[ 0.853106,1.280]	0.81		DRD4	0.57	1.04[ 0.8986,1.186]	0.84		PMM2	0.0027	1.23[ 1.09e+00, 1.372]	0.13
ARID3A	0.29	1.05[ 0.958476,1.138]	0.64		ARID3A	0.49	1.03[ 0.9423,1.119]	0.8		HK2	0.0027	1.38[ 1.17e+00, 1.593]	0.13
DRP2	0.92	1.00[ 0.917189,1.092]	0.97		DRP2	0.11	1.09[ 0.9819,1.207]	0.44		EPS8L2	0.0027	1.38[ 1.16e+00, 1.591]	0.13
ATN1	0.79	0.99[ 0.900256,1.076]	0.93		ATN1	0.31	1.05[ 0.9580,1.133]	0.68		INF2	0.0027	1.22[ 1.09e+00, 1.356]	0.13
DSC1	1	1.00[ 0.880135,1.119]	1		DSC1	0.068	1.09[ 0.9956,1.185]	0.36		ZNF589	0.0027	0.82[ 6.85e-01, 0.952]	0.13
DSCAM	0.028	1.10[ 1.012891,1.185]	0.23		DSCAM	0.41	1.06[ 0.9148,1.212]	0.75		IGKV2-40	0.0027	0.55[ 1.60e-01, 0.948]	0.13
DSG2	0.94	1.00[ 0.910677,1.096]	0.98		DSG2	0.27	1.05[ 0.9611,1.139]	0.65		WDR66	0.0027	1.41[ 1.18e+00, 1.636]	0.13
DSG3	0.21	0.94[ 0.833106,1.040]	0.56		DSG3	0.8	1.01[ 0.9072,1.120]	0.94		COLGALT2	0.0027	0.78[ 6.12e-01, 0.946]	0.13
DSP	0.92	1.00[ 0.914102,1.096]	0.97		DSP	0.18	0.94[ 0.8536,1.031]	0.55		RALGPS1	0.0027	0.82[ 6.85e-01, 0.952]	0.13
EPYC	0.86	1.01[ 0.905910,1.113]	0.95		EPYC	0.013	1.23[ 1.0634,1.392]	0.16		S100A10	0.0027	1.37[ 1.16e+00, 1.583]	0.13
DTNA	0.65	0.97[ 0.856487,1.091]	0.87		DTNA	0.0069	1.14[ 1.0433,1.239]	0.11		RNA5SP18	0.0027	2.11[ 1.61e+00, 2.614]	0.13
DTNB	0.22	1.11[ 0.939680,1.279]	0.57		DTNB	0.68	1.02[ 0.9194,1.123]	0.89		HMGA1	0.0027	1.45[ 1.20e+00, 1.698]	0.13
HBEGF	0.19	1.25[ 0.909223,1.592]	0.54		HBEGF	0.48	1.05[ 0.9090,1.193]	0.79		NFIA	0.0027	0.82[ 6.85e-01, 0.952]	0.13
DTX1	0.2	1.22[ 0.909389,1.541]	0.55		DTX1	0.85	1.02[ 0.8259,1.212]	0.96		RAB10	0.0027	1.31[ 1.13e+00, 1.488]	0.13
DTYMK	0.05	1.32[ 1.036460,1.606]	0.31		DTYMK	0.21	1.10[ 0.9509,1.243]	0.58		RNA5SP33	0.0028	1.58[ 1.27e+00, 1.881]	0.13
DUSP2	0.32	1.16[ 0.857109,1.468]	0.67		DUSP2	0.52	1.05[ 0.8996,1.198]	0.82		TAOK1	0.0028	1.22[ 1.09e+00, 1.355]	0.13
DUSP3	0.17	0.94[ 0.855469,1.028]	0.51		DUSP3	0.95	1.00[ 0.9087,1.085]	0.99		CHORDC1	0.0028	1.24[ 1.10e+00, 1.385]	0.13
DUSP4	0.24	0.89[ 0.690109,1.089]	0.59		DUSP4	0.023	0.90[ 0.8018,0.992]	0.21		A4GALT	0.0028	1.36[ 1.15e+00, 1.561]	0.13
DUSP5	0.63	1.02[ 0.935578,1.106]	0.85		DUSP5	0.33	1.06[ 0.9424,1.174]	0.69		S100A6	0.0028	1.23[ 1.09e+00, 1.369]	0.13
DUSP7	0.93	0.99[ 0.810269,1.174]	0.97		DUSP7	0.42	1.04[ 0.9435,1.135]	0.76		ATP6V1A	0.0028	1.35[ 1.15e+00, 1.547]	0.13
DUSP8	0.74	1.02[ 0.896304,1.145]	0.91		DUSP8	0.066	1.14[ 0.9974,1.287]	0.36		RASAL2	0.0028	1.47[ 1.21e+00, 1.728]	0.13
DUSP9	0.2	1.18[ 0.924375,1.429]	0.55		DUSP9	0.83	1.01[ 0.8899,1.136]	0.95		KCNQ1	0.0028	0.81[ 6.76e-01, 0.952]	0.13
DUT	0.69	0.98[ 0.859316,1.094]	0.88		DUT	0.49	0.96[ 0.8475,1.075]	0.8		BIRC3	0.0028	1.22[ 1.08e+00, 1.346]	0.13
DVL2	0.036	0.91[ 0.822131,1.000]	0.26		DVL2	0.014	1.18[ 1.0457,1.315]	0.16		RPS6KL1	0.0028	0.82[ 6.84e-01, 0.952]	0.13
DYRK1A	0.26	1.05[ 0.962688,1.137]	0.62		DYRK1A	0.74	1.01[ 0.9250,1.104]	0.92		KLHDC7B	0.0028	1.26[ 1.10e+00, 1.409]	0.13
HIST2H2BE	0.66	1.02[ 0.930782,1.109]	0.87		HIST2H2BE	0.47	0.97[ 0.8811,1.057]	0.79		BIRC5	0.0028	1.43[ 1.19e+00, 1.669]	0.13
E2F1	0.14	1.41[ 0.944704,1.877]	0.48		E2F1	0.038	1.13[ 1.0124,1.252]	0.28		RAB6A	0.0028	1.27[ 1.11e+00, 1.436]	0.14
E2F2	0.14	1.37[ 0.941960,1.806]	0.48		E2F2	0.05	1.16[ 1.0090,1.318]	0.31		TTC3-AS1	0.0028	1.56[ 1.26e+00, 1.864]	0.14
E2F4	0.031	1.31[ 1.060708,1.563]	0.24		E2F4	0.08	1.15[ 0.9905,1.314]	0.38		LINC00482	0.0028	1.31[ 1.13e+00, 1.496]	0.14
E2F5	0.26	1.08[ 0.939957,1.227]	0.62		E2F5	0.66	0.98[ 0.8703,1.083]	0.89		ZNF557	0.0028	0.82[ 6.86e-01, 0.953]	0.14
GPR183	0.74	1.02[ 0.911986,1.124]	0.9		GPR183	0.084	1.17[ 0.9884,1.360]	0.39		ERGIC2	0.0028	1.41[ 1.18e+00, 1.637]	0.14
ECE1	0.73	1.02[ 0.927916,1.103]	0.9		ECE1	0.38	1.06[ 0.9282,1.192]	0.73		RNU6-238P	0.0028	1.61[ 1.29e+00, 1.930]	0.14
TYMP	0.11	1.12[ 0.979178,1.253]	0.43		TYMP	0.33	1.09[ 0.9147,1.258]	0.7		CMAS	0.0029	1.22[ 1.09e+00, 1.355]	0.14
ECH1	0.08	1.18[ 0.990943,1.367]	0.38		ECH1	0.00017	1.19[ 1.0951,1.276]	0.013		MIR548L	0.0029	1.50[ 1.23e+00, 1.776]	0.14
ECHS1	0.42	1.07[ 0.905019,1.229]	0.74		ECHS1	0.48	0.97[ 0.8838,1.056]	0.79		ANXA8L1	0.0029	1.47[ 1.21e+00, 1.724]	0.14
ECM1	0.26	1.05[ 0.964015,1.135]	0.61		ECM1	0.0008	1.22[ 1.1000,1.334]	0.033		KCNN3	0.0029	0.82[ 6.79e-01, 0.952]	0.14
ECT2	0.083	1.15[ 0.988655,1.315]	0.38		ECT2	0.6	1.02[ 0.9353,1.111]	0.86		MIR151A	0.0029	2.31[ 1.75e+00, 2.875]	0.14
EDA	0.71	0.98[ 0.856254,1.099]	0.89		EDA	0.85	0.99[ 0.9040,1.080]	0.96		DVL1	0.0029	1.23[ 1.09e+00, 1.362]	0.14
S1PR1	0.69	1.03[ 0.876017,1.187]	0.88		S1PR1	0.052	1.11[ 1.0027,1.222]	0.32		CARHSP1	0.0029	1.33[ 1.14e+00, 1.523]	0.14
LPAR1	0.79	0.98[ 0.790079,1.161]	0.93		LPAR1	0.073	1.08[ 0.9939,1.175]	0.37		RNU6ATAC24P	0.0029	1.55[ 1.26e+00, 1.851]	0.14
S1PR3	0.1	1.25[ 0.976102,1.525]	0.42		S1PR3	0.63	0.97[ 0.8484,1.094]	0.87		DACH1	0.0029	0.81[ 6.74e-01, 0.952]	0.14
EDN1	0.097	1.08[ 0.986772,1.181]	0.41		EDN1	0.44	1.05[ 0.9263,1.171]	0.77		RNU6-995P	0.0029	1.72[ 1.36e+00, 2.090]	0.14
EDN3	0.19	0.91[ 0.764949,1.054]	0.54		EDN3	0.37	0.95[ 0.8432,1.062]	0.73		CWH43	0.0029	1.25[ 1.10e+00, 1.407]	0.14
EDNRA	0.22	0.93[ 0.821546,1.046]	0.57		EDNRA	6e-06	1.46[ 1.2901,1.622]	0.0014		PTTG1	0.0029	1.47[ 1.21e+00, 1.726]	0.14
TSPOAP1	0.21	0.92[ 0.780070,1.054]	0.56		TSPOAP1	0.64	0.97[ 0.8440,1.098]	0.88		2019-03-03	0.0029	0.76[ 5.78e-01, 0.945]	0.14
PHC1	0.081	0.92[ 0.821801,1.016]	0.38		PHC1	0.15	1.07[ 0.9757,1.160]	0.52		EMID1	0.0029	0.81[ 6.73e-01, 0.952]	0.14
PHC2	0.29	1.07[ 0.942176,1.200]	0.64		PHC2	0.4	1.06[ 0.9234,1.192]	0.75		GMPS	0.0029	1.46[ 1.21e+00, 1.713]	0.14
EEF1A1	0.0058	0.89[ 0.796846,0.974]	0.1		EEF1A1	0.37	0.96[ 0.8713,1.050]	0.72		NET1	0.0029	1.33[ 1.14e+00, 1.514]	0.14
EEF1A2	0.56	1.04[ 0.915171,1.156]	0.82		EEF1A2	0.95	1.00[ 0.8615,1.130]	0.99		PRSS22	0.003	1.22[ 1.09e+00, 1.356]	0.14
EFNA4	0.88	1.01[ 0.877763,1.143]	0.96		EFNA4	0.9	0.99[ 0.8901,1.096]	0.97		THRIL	0.003	0.65[ 3.57e-01, 0.940]	0.14
EFNA5	0.4	1.04[ 0.950103,1.126]	0.72		EFNA5	0.037	1.14[ 1.0139,1.258]	0.27		DIAPH3	0.003	1.48[ 1.22e+00, 1.748]	0.14
EFNB1	0.087	0.90[ 0.772176,1.024]	0.39		EFNB1	0.63	0.98[ 0.8914,1.067]	0.87		ARNTL2	0.003	1.60[ 1.28e+00, 1.911]	0.14
EFNB2	0.41	1.05[ 0.924752,1.185]	0.73		EFNB2	0.009	1.21[ 1.0643,1.357]	0.13		DDC	0.003	0.82[ 6.84e-01, 0.953]	0.14
EFNB3	0.046	0.92[ 0.828819,1.004]	0.29		EFNB3	0.025	1.15[ 1.0266,1.281]	0.22		IGF2BP2	0.003	1.63[ 1.30e+00, 1.958]	0.14
EGF	0.35	0.96[ 0.868888,1.049]	0.69		EGF	0.82	1.01[ 0.9214,1.098]	0.95		COL4A1	0.003	1.33[ 1.14e+00, 1.524]	0.14
CELSR3	0.38	1.04[ 0.945585,1.142]	0.71		CELSR3	0.013	1.20[ 1.0553,1.354]	0.16		CACYBP	0.003	1.35[ 1.15e+00, 1.548]	0.14
CELSR2	8.8e-08	0.79[ 0.707324,0.880]	7.8e-05		CELSR2	0.5	0.97[ 0.8640,1.068]	0.8		C2orf88	0.003	0.81[ 6.66e-01, 0.952]	0.14
MEGF6	0.9	0.99[ 0.772401,1.201]	0.97		MEGF6	0.12	1.10[ 0.9795,1.211]	0.45		EIF4A3	0.003	1.22[ 1.08e+00, 1.349]	0.14
MEGF8	0.78	1.02[ 0.860651,1.185]	0.92		MEGF8	0.073	1.09[ 0.9938,1.179]	0.37		SARNP	0.003	1.25[ 1.10e+00, 1.403]	0.14
EGFR	0.043	1.21[ 1.021800,1.398]	0.28		EGFR	0.0014	1.15[ 1.0646,1.243]	0.045		YEATS2	0.0031	1.53[ 1.24e+00, 1.813]	0.14
EGR1	0.18	0.94[ 0.857618,1.031]	0.54		EGR1	0.016	1.17[ 1.0403,1.302]	0.18		NEB	0.0031	0.82[ 6.85e-01, 0.954]	0.14
EGR2	0.15	0.94[ 0.854579,1.025]	0.49		EGR2	0.0066	1.23[ 1.0786,1.386]	0.11		TGFB2	0.0031	1.53[ 1.25e+00, 1.824]	0.14
EGR3	4.4e-08	0.78[ 0.696425,0.873]	5.4e-05		EGR3	0.0097	1.14[ 1.0390,1.243]	0.13		FOXA3	0.0031	0.82[ 6.87e-01, 0.954]	0.14
EGR4	0.71	0.98[ 0.896818,1.071]	0.89		EGR4	0.6	0.97[ 0.8547,1.086]	0.86		RSC1A1	0.0031	1.43[ 1.19e+00, 1.672]	0.14
EHHADH	0.46	0.96[ 0.859379,1.066]	0.76		EHHADH	0.94	1.00[ 0.8884,1.103]	0.98		SYK	0.0031	0.81[ 6.71e-01, 0.953]	0.14
EIF2S1	0.25	1.10[ 0.936254,1.254]	0.61		EIF2S1	0.41	1.04[ 0.9407,1.146]	0.75		CDH3	0.0031	1.44[ 1.20e+00, 1.693]	0.14
EIF2B1	0.46	1.06[ 0.896888,1.228]	0.76		EIF2B1	0.00042	1.20[ 1.0974,1.305]	0.023		IGKV1ORY-1	0.0031	0.62[ 2.90e-01, 0.944]	0.14
EIF2S3	0.56	1.06[ 0.859534,1.260]	0.82		EIF2S3	0.095	0.93[ 0.8420,1.017]	0.42		GALM	0.0031	0.82[ 6.83e-01, 0.954]	0.14
EPHA2	0.3	1.08[ 0.929175,1.237]	0.65		EPHA2	0.048	1.16[ 1.0100,1.315]	0.31		CCDC50	0.0031	1.33[ 1.14e+00, 1.526]	0.14
EIF4A1	0.088	1.11[ 0.987501,1.237]	0.39		EIF4A1	0.92	1.00[ 0.9074,1.084]	0.98		DDX60	0.0032	1.22[ 1.08e+00, 1.350]	0.14
EIF4A2	0.04	0.91[ 0.823749,1.001]	0.27		EIF4A2	0.21	0.95[ 0.8555,1.035]	0.58		ITGB6	0.0032	1.59[ 1.28e+00, 1.907]	0.14
EIF4B	0.028	0.84[ 0.684056,0.998]	0.23		EIF4B	0.94	1.00[ 0.8990,1.110]	0.98		CBX5	0.0032	1.37[ 1.15e+00, 1.578]	0.14
EIF4E	0.68	1.03[ 0.891171,1.166]	0.88		EIF4E	0.74	0.98[ 0.8726,1.092]	0.92		PGAM1	0.0032	1.29[ 1.12e+00, 1.466]	0.14
EIF4EBP1	0.033	1.32[ 1.059154,1.578]	0.25		EIF4EBP1	0.081	1.12[ 0.9900,1.249]	0.39		LEMD1	0.0032	1.25[ 1.10e+00, 1.404]	0.14
EIF4G1	0.033	1.29[ 1.050755,1.530]	0.25		EIF4G1	0.71	0.98[ 0.8887,1.077]	0.91		MRPS5	0.0032	1.22[ 1.09e+00, 1.362]	0.14
EIF4G2	0.53	1.05[ 0.904751,1.185]	0.8		EIF4G2	0.39	1.06[ 0.9241,1.196]	0.74		PVT1	0.0032	1.24[ 1.10e+00, 1.393]	0.14
EIF5	0.55	1.03[ 0.940293,1.111]	0.81		EIF5	0.97	1.00[ 0.8711,1.134]	0.99		HMBS	0.0032	1.22[ 1.08e+00, 1.352]	0.14
EIF5A	0.54	1.05[ 0.883800,1.224]	0.8		EIF5A	0.77	1.01[ 0.9233,1.103]	0.93		SFTA2	0.0032	1.41[ 1.18e+00, 1.642]	0.15
SEC24D	0.17	1.16[ 0.943571,1.374]	0.52		SEC24D	0.16	1.09[ 0.9661,1.222]	0.52		RN7SKP116	0.0032	2.29[ 1.73e+00, 2.852]	0.15
CELA1	0.28	0.95[ 0.843475,1.049]	0.63		CELA1	0.47	1.05[ 0.9171,1.180]	0.79		SCT	0.0033	1.22[ 1.09e+00, 1.361]	0.15
ELANE	0.14	0.91[ 0.782751,1.039]	0.49		ELANE	0.59	1.05[ 0.8758,1.218]	0.85		CCL15-CCL14	0.0033	0.75[ 5.50e-01, 0.945]	0.15
SERPINB1	0.056	0.88[ 0.737437,1.014]	0.32		SERPINB1	0.013	0.86[ 0.7438,0.981]	0.16		DNASE2B	0.0033	0.81[ 6.75e-01, 0.954]	0.15
ELAVL1	0.65	1.04[ 0.882433,1.190]	0.86		ELAVL1	0.78	1.02[ 0.8908,1.146]	0.93		ARL15	0.0033	0.81[ 6.61e-01, 0.953]	0.15
ELAVL3	0.2	1.06[ 0.969866,1.150]	0.55		ELAVL3	0.34	1.05[ 0.9425,1.167]	0.7		BIRC6-AS1	0.0033	1.84[ 1.42e+00, 2.253]	0.15
ELAVL4	0.88	0.99[ 0.902760,1.084]	0.96		ELAVL4	0.33	1.07[ 0.9334,1.201]	0.69		HSP90B1	0.0033	1.26[ 1.10e+00, 1.414]	0.15
ELF1	0.28	0.93[ 0.788812,1.067]	0.63		ELF1	0.073	1.10[ 0.9936,1.206]	0.37		CHST15	0.0033	1.41[ 1.17e+00, 1.639]	0.15
ELF2	0.76	1.01[ 0.928510,1.098]	0.91		ELF2	0.71	0.98[ 0.8771,1.085]	0.91		TMEM44	0.0034	1.22[ 1.08e+00, 1.350]	0.15
ELF3	0.059	1.22[ 1.010050,1.436]	0.33		ELF3	0.46	1.05[ 0.9139,1.193]	0.78		APOPT1	0.0034	1.40[ 1.17e+00, 1.630]	0.15
ELF4	0.021	1.26[ 1.059426,1.457]	0.2		ELF4	0.28	0.95[ 0.8644,1.042]	0.66		ZDHHC20	0.0034	1.29[ 1.11e+00, 1.457]	0.15
ELF5	0.25	0.95[ 0.859142,1.039]	0.6		ELF5	0.61	1.03[ 0.9077,1.156]	0.86		NCL	0.0034	1.22[ 1.08e+00, 1.349]	0.15
ELK1	0.77	0.99[ 0.900015,1.075]	0.92		ELK1	0.18	0.93[ 0.8184,1.040]	0.55		BRE-AS1	0.0034	2.17[ 1.64e+00, 2.702]	0.15
ELK3	0.26	1.05[ 0.962689,1.138]	0.62		ELK3	0.0052	1.14[ 1.0461,1.233]	0.097		FKBP3	0.0034	1.22[ 1.08e+00, 1.354]	0.15
ELK4	0.13	1.09[ 0.977045,1.203]	0.46		ELK4	0.32	1.04[ 0.9563,1.132]	0.69		TPPP3	0.0034	0.82[ 6.86e-01, 0.956]	0.15
ELN	0.012	0.90[ 0.810555,0.984]	0.15		ELN	0.00036	1.18[ 1.0882,1.276]	0.021		ASCC3	0.0034	1.30[ 1.12e+00, 1.474]	0.15
EMD	0.28	1.10[ 0.923960,1.275]	0.63		EMD	0.11	0.93[ 0.8397,1.022]	0.45		DARS	0.0034	1.37[ 1.16e+00, 1.585]	0.15
MARK2	0.018	1.29[ 1.075286,1.503]	0.18		MARK2	0.68	0.98[ 0.8685,1.088]	0.9		USH1C	0.0034	0.83[ 7.01e-01, 0.957]	0.15
EMP1	0.87	0.99[ 0.875332,1.107]	0.96		EMP1	0.00038	1.22[ 1.1081,1.332]	0.022		TOE1	0.0034	0.82[ 6.86e-01, 0.956]	0.15
EMP2	0.23	1.05[ 0.967138,1.139]	0.58		EMP2	0.42	0.96[ 0.8610,1.060]	0.75		COL5A1	0.0035	1.22[ 1.08e+00, 1.358]	0.15
EMP3	0.84	1.02[ 0.831475,1.206]	0.95		EMP3	0.022	1.15[ 1.0291,1.278]	0.21		PTK6	0.0035	1.25[ 1.10e+00, 1.405]	0.15
ADGRE1	0.74	1.03[ 0.841628,1.223]	0.9		ADGRE1	0.13	1.10[ 0.9730,1.230]	0.48		UIMC1	0.0035	1.22[ 1.08e+00, 1.355]	0.15
EMX1	0.067	0.92[ 0.825424,1.011]	0.35		EMX1	0.39	1.07[ 0.9127,1.225]	0.74		NRP1	0.0035	1.23[ 1.09e+00, 1.367]	0.15
CTTN	0.0036	1.36[ 1.148987,1.572]	0.078		CTTN	0.97	1.00[ 0.8683,1.136]	0.99		NLRP9	0.0035	0.80[ 6.51e-01, 0.953]	0.15
EMX2	0.44	0.97[ 0.874112,1.057]	0.75		EMX2	0.62	1.02[ 0.9317,1.114]	0.87		NIPSNAP1	0.0035	1.36[ 1.15e+00, 1.569]	0.15
EN2	0.13	1.07[ 0.979769,1.160]	0.47		EN2	0.98	1.00[ 0.8841,1.119]	0.99		CCNE1	0.0035	1.25[ 1.10e+00, 1.400]	0.15
ENDOG	0.06	0.92[ 0.834766,1.009]	0.33		ENDOG	9.9e-06	0.82[ 0.7305,0.910]	0.0019		EVA1A	0.0035	1.34[ 1.14e+00, 1.542]	0.15
ENG	0.075	1.19[ 0.994239,1.376]	0.37		ENG	0.79	0.99[ 0.8982,1.078]	0.94		PRDM1	0.0035	1.41[ 1.18e+00, 1.648]	0.15
ENO1	0.06	1.21[ 1.007696,1.421]	0.33		ENO1	0.76	1.02[ 0.8940,1.145]	0.92		PLK4	0.0035	1.41[ 1.17e+00, 1.640]	0.15
ENO2	0.32	1.09[ 0.917051,1.263]	0.66		ENO2	0.0032	1.16[ 1.0609,1.266]	0.074		ARHGAP44	0.0035	0.80[ 6.38e-01, 0.952]	0.15
ENO3	0.96	1.00[ 0.860220,1.133]	0.99		ENO3	0.53	1.03[ 0.9398,1.118]	0.82		TOPBP1	0.0035	1.42[ 1.18e+00, 1.655]	0.15
ENSA	0.42	1.07[ 0.906363,1.226]	0.74		ENSA	0.91	1.01[ 0.9168,1.094]	0.98		NR3C2	0.0035	0.79[ 6.23e-01, 0.951]	0.15
SLC29A1	0.54	1.04[ 0.912855,1.167]	0.8		SLC29A1	0.018	1.12[ 1.0247,1.222]	0.19		NOVA1	0.0035	0.82[ 6.83e-01, 0.956]	0.15
EP300	0.73	1.03[ 0.879268,1.173]	0.9		EP300	0.49	0.97[ 0.8721,1.064]	0.8		MIR3666	0.0035	3.58[ 2.71e+00, 4.459]	0.15
EPAS1	0.51	1.03[ 0.941473,1.117]	0.79		EPAS1	0.22	1.06[ 0.9654,1.151]	0.6		EZH2	0.0036	1.21[ 1.08e+00, 1.338]	0.15
EPB41	0.1	1.12[ 0.980620,1.263]	0.42		EPB41	0.28	1.07[ 0.9476,1.185]	0.65		YPEL1	0.0036	0.82[ 6.89e-01, 0.957]	0.15
EPB41L1	0.049	1.09[ 1.002559,1.176]	0.3		EPB41L1	0.022	1.18[ 1.0347,1.318]	0.21		MED15	0.0036	1.34[ 1.14e+00, 1.540]	0.15
EPB41L2	0.99	1.00[ 0.871616,1.126]	1		EPB41L2	0.75	0.98[ 0.8809,1.086]	0.92		FGD6	0.0036	1.48[ 1.21e+00, 1.748]	0.15
EPB42	0.58	1.04[ 0.897284,1.184]	0.83		EPB42	0.48	1.03[ 0.9444,1.118]	0.79		SLC16A5	0.0036	1.21[ 1.08e+00, 1.341]	0.15
STOM	0.38	0.96[ 0.872151,1.051]	0.71		STOM	0.23	1.05[ 0.9667,1.143]	0.6		ARL4C	0.0036	1.45[ 1.20e+00, 1.712]	0.15
EPHA1	0.26	1.13[ 0.913599,1.350]	0.61		EPHA1	0.0092	0.89[ 0.8007,0.979]	0.13		IGHV1-46	0.0036	0.64[ 3.24e-01, 0.947]	0.15
EPHA3	0.22	1.11[ 0.940065,1.280]	0.57		EPHA3	0.46	1.04[ 0.9334,1.148]	0.78		UBALD2	0.0036	1.52[ 1.23e+00, 1.802]	0.15
EPHA4	0.9	1.01[ 0.914398,1.097]	0.97		EPHA4	0.0027	1.17[ 1.0633,1.268]	0.068		INHBA	0.0036	1.30[ 1.12e+00, 1.476]	0.15
EPHA5	0.048	1.09[ 1.003103,1.185]	0.3		EPHA5	0.73	1.02[ 0.9270,1.104]	0.91		RNA5SP395	0.0036	2.21[ 1.66e+00, 2.749]	0.15
EPHA7	0.3	1.13[ 0.893033,1.372]	0.65		EPHA7	0.84	1.01[ 0.9218,1.096]	0.95		GAS2	0.0036	0.83[ 6.94e-01, 0.957]	0.15
EPHA8	0.42	0.96[ 0.850509,1.065]	0.74		EPHA8	0.39	0.95[ 0.8363,1.067]	0.74		RNU6-341P	0.0036	1.56[ 1.26e+00, 1.868]	0.15
EPHB1	0.72	1.02[ 0.922751,1.111]	0.9		EPHB1	0.086	1.08[ 0.9902,1.175]	0.4		BTD	0.0036	0.80[ 6.48e-01, 0.954]	0.15
EPHB2	0.015	1.14[ 1.031351,1.243]	0.17		EPHB2	0.0011	1.28[ 1.1286,1.430]	0.039		CGGBP1	0.0036	1.25[ 1.10e+00, 1.401]	0.15
EPHB3	0.75	1.01[ 0.927328,1.101]	0.91		EPHB3	0.61	1.03[ 0.9064,1.158]	0.86		DGKA	0.0036	1.29[ 1.12e+00, 1.471]	0.15
EPHB4	0.058	1.32[ 1.027192,1.619]	0.33		EPHB4	0.083	1.12[ 0.9894,1.249]	0.39		GTF2H3	0.0037	1.26[ 1.10e+00, 1.426]	0.15
EPHB6	0.058	1.26[ 1.015066,1.496]	0.33		EPHB6	0.098	1.08[ 0.9865,1.183]	0.42		TMEM220	0.0037	0.82[ 6.86e-01, 0.957]	0.15
EPHX1	0.0011	1.15[ 1.066782,1.243]	0.04		EPHX1	0.25	0.95[ 0.8574,1.041]	0.63		APOL2	0.0037	1.36[ 1.15e+00, 1.565]	0.15
EPHX2	0.00031	0.76[ 0.600012,0.911]	0.018		EPHX2	0.53	1.03[ 0.9406,1.114]	0.82		SUZ12	0.0037	1.22[ 1.08e+00, 1.363]	0.15
STX2	0.055	1.22[ 1.013048,1.436]	0.32		STX2	0.3	1.05[ 0.9595,1.133]	0.67		PORCN	0.0037	1.48[ 1.21e+00, 1.752]	0.15
CLN8	0.58	0.96[ 0.794397,1.119]	0.83		CLN8	1	1.00[ 0.9132,1.087]	1		MGAM	0.0037	0.82[ 6.90e-01, 0.957]	0.15
EPO	0.18	1.13[ 0.949268,1.313]	0.53		EPO	0.35	1.07[ 0.9307,1.200]	0.71		NPM1P42	0.0037	3.39[ 2.55e+00, 4.226]	0.15
EPOR	0.05	0.92[ 0.838244,1.005]	0.31		EPOR	0.018	1.19[ 1.0414,1.332]	0.19		MYOF	0.0037	1.49[ 1.22e+00, 1.770]	0.15
EPS8	0.26	1.09[ 0.937210,1.246]	0.61		EPS8	0.23	1.09[ 0.9428,1.245]	0.61		KLHL32	0.0037	0.82[ 6.76e-01, 0.956]	0.15
EPS15	0.027	0.89[ 0.775470,0.995]	0.23		EPS15	0.35	1.04[ 0.9540,1.130]	0.71		SPA17P1	0.0037	2.00[ 1.52e+00, 2.481]	0.15
NR2F6	0.37	1.04[ 0.952242,1.129]	0.7		NR2F6	0.18	1.12[ 0.9537,1.280]	0.54		PABPC1P10	0.0037	0.29[-5.64e-01, 1.144]	0.15
ERBB2	0.0098	1.13[ 1.034809,1.222]	0.14		ERBB2	0.68	1.02[ 0.9109,1.136]	0.9		KLHL23	0.0037	0.81[ 6.62e-01, 0.955]	0.15
ERBB3	0.6	0.96[ 0.821931,1.105]	0.84		ERBB3	0.88	1.01[ 0.8817,1.137]	0.97		PPP4R1L	0.0037	1.41[ 1.17e+00, 1.641]	0.15
ERCC1	0.29	0.94[ 0.813578,1.060]	0.64		ERCC1	3.2e-06	1.23[ 1.1399,1.317]	0.00097		SEMA3A	0.0038	1.50[ 1.22e+00, 1.774]	0.16
ERCC2	0.85	0.99[ 0.907670,1.077]	0.95		ERCC2	0.053	1.13[ 1.0035,1.258]	0.32		LOC100127919	0.0038	2.33[ 1.75e+00, 2.919]	0.16
EYA4	0.63	0.98[ 0.891499,1.067]	0.85		EYA4	0.0026	1.25[ 1.1037,1.405]	0.067		CDYL2	0.0038	1.26[ 1.10e+00, 1.423]	0.16
ERCC3	0.34	1.07[ 0.930535,1.206]	0.68		ERCC3	0.77	1.02[ 0.8617,1.186]	0.93		ATP2A3	0.0038	0.80[ 6.48e-01, 0.954]	0.16
ERCC4	0.24	1.08[ 0.952617,1.198]	0.59		ERCC4	0.43	0.97[ 0.8797,1.053]	0.76		DIS3	0.0038	1.27[ 1.11e+00, 1.439]	0.16
ERCC5	0.77	1.02[ 0.868362,1.177]	0.92		ERCC5	0.21	1.06[ 0.9693,1.143]	0.58		DEFB104A	0.0038	1.46[ 1.20e+00, 1.716]	0.16
ERCC6	0.067	1.09[ 0.996055,1.182]	0.35		ERCC6	0.37	0.95[ 0.8366,1.064]	0.72		FMO5	0.0038	0.80[ 6.47e-01, 0.954]	0.16
ERF	0.74	0.98[ 0.863329,1.098]	0.91		ERF	0.11	1.11[ 0.9808,1.241]	0.44		TMTC3	0.0038	1.34[ 1.14e+00, 1.541]	0.16
ERH	0.64	0.97[ 0.851482,1.093]	0.86		ERH	0.32	1.07[ 0.9372,1.193]	0.69		INPP4B	0.0038	1.41[ 1.17e+00, 1.648]	0.16
ERN1	0.2	1.16[ 0.926737,1.400]	0.56		ERN1	0.77	1.02[ 0.8974,1.138]	0.93		ZC3H4	0.0038	0.83[ 6.95e-01, 0.958]	0.16
FBL	0.45	0.94[ 0.769463,1.107]	0.76		FBL	0.0003	1.18[ 1.0888,1.272]	0.018		PTPN14	0.0039	1.32[ 1.13e+00, 1.507]	0.16
ESD	0.33	0.91[ 0.704953,1.107]	0.67		ESD	1.9e-05	1.21[ 1.1212,1.300]	0.003		SERTAD2	0.0039	1.27[ 1.10e+00, 1.435]	0.16
ESRRG	0.7	0.98[ 0.856776,1.097]	0.89		ESRRG	0.41	0.96[ 0.8775,1.052]	0.75		KRR1	0.0039	1.22[ 1.08e+00, 1.361]	0.16
ETF1	0.95	1.00[ 0.911730,1.083]	0.98		ETF1	0.95	1.00[ 0.8696,1.139]	0.99		LRRC66	0.0039	0.82[ 6.74e-01, 0.957]	0.16
ETFA	0.0062	1.25[ 1.087668,1.415]	0.1		ETFA	0.033	0.91[ 0.8196,0.999]	0.26		RNU6-50P	0.0039	0.61[ 2.69e-01, 0.953]	0.16
ETFB	0.0098	1.12[ 1.032008,1.207]	0.14		ETFB	0.52	0.97[ 0.8808,1.062]	0.82		RAN	0.0039	1.30[ 1.12e+00, 1.477]	0.16
ETFDH	0.88	0.99[ 0.841216,1.137]	0.96		ETFDH	0.37	0.96[ 0.8737,1.049]	0.72		S100A9	0.0039	1.30[ 1.12e+00, 1.486]	0.16
ETS1	0.83	1.02[ 0.835729,1.205]	0.94		ETS1	0.15	1.10[ 0.9695,1.224]	0.5		MRPL22	0.0039	1.27[ 1.10e+00, 1.432]	0.16
ETS2	0.22	1.11[ 0.940147,1.280]	0.57		ETS2	0.41	1.05[ 0.9344,1.160]	0.75		PRODH	0.0039	1.21[ 1.08e+00, 1.342]	0.16
ETV1	0.83	0.98[ 0.796933,1.163]	0.94		ETV1	0.12	1.07[ 0.9821,1.161]	0.46		GREM1	0.004	1.22[ 1.08e+00, 1.356]	0.16
ETV2	0.035	1.10[ 1.009590,1.188]	0.26		ETV2	0.42	1.06[ 0.9180,1.198]	0.76		KIF23	0.004	1.57[ 1.26e+00, 1.882]	0.16
ETV3	0.23	1.09[ 0.946956,1.237]	0.58		ETV3	0.46	1.04[ 0.9323,1.149]	0.78		ALS2CL	0.004	1.26[ 1.10e+00, 1.425]	0.16
PMPCB	1.7e-06	0.81[ 0.719175,0.897]	0.00059		PMPCB	0.26	1.06[ 0.9588,1.155]	0.64		CBX1	0.004	1.28[ 1.11e+00, 1.451]	0.16
ETV4	0.24	1.05[ 0.965872,1.140]	0.59		ETV4	0.0056	0.89[ 0.7993,0.973]	0.1		MBOAT2	0.004	1.52[ 1.23e+00, 1.805]	0.16
ETV5	0.14	1.12[ 0.967699,1.278]	0.47		ETV5	0.17	0.94[ 0.8568,1.029]	0.54		ISL2	0.004	0.82[ 6.88e-01, 0.959]	0.16
ETV6	0.43	1.06[ 0.908368,1.216]	0.74		ETV6	0.57	1.03[ 0.9194,1.145]	0.84		SCARA5	0.004	0.74[ 5.28e-01, 0.949]	0.16
EVC	0.053	0.91[ 0.819565,1.007]	0.31		EVC	0.46	1.05[ 0.9241,1.167]	0.78		CD1C	0.004	0.81[ 6.60e-01, 0.956]	0.16
MECOM	0.34	1.09[ 0.911967,1.261]	0.68		MECOM	0.074	0.92[ 0.8211,1.014]	0.37		MUC4	0.0041	1.32[ 1.13e+00, 1.515]	0.16
EVI2A	0.86	0.98[ 0.745451,1.215]	0.95		EVI2A	0.069	1.15[ 0.9960,1.302]	0.36		ANXA1	0.0041	1.38[ 1.15e+00, 1.600]	0.16
EVI2B	0.84	0.98[ 0.833839,1.136]	0.95		EVI2B	0.54	1.05[ 0.8963,1.197]	0.83		IGLV1-41	0.0041	0.55[ 1.33e-01, 0.966]	0.16
EVX1	0.97	1.00[ 0.908269,1.096]	0.99		EVX1	0.27	1.10[ 0.9279,1.273]	0.64		RPN1	0.0041	1.29[ 1.11e+00, 1.463]	0.16
EXTL1	0.2	0.94[ 0.854658,1.033]	0.55		EXTL1	0.33	1.07[ 0.9293,1.213]	0.7		CCND2	0.0041	0.83[ 7.00e-01, 0.960]	0.16
EXTL3	0.031	0.91[ 0.824813,0.997]	0.24		EXTL3	0.38	0.95[ 0.8365,1.065]	0.73		KRT18	0.0041	1.28[ 1.11e+00, 1.445]	0.16
EYA1	0.62	1.04[ 0.878525,1.203]	0.85		EYA1	0.083	1.08[ 0.9913,1.167]	0.39		YBX3	0.0041	1.47[ 1.20e+00, 1.744]	0.16
EZH1	0.9	0.99[ 0.875441,1.110]	0.97		EZH1	0.24	1.06[ 0.9604,1.159]	0.62		CCDC148	0.0041	0.82[ 6.89e-01, 0.959]	0.16
EZH2	0.045	1.45[ 1.080644,1.828]	0.29		EZH2	0.71	0.98[ 0.8801,1.082]	0.9		CKAP2	0.0042	1.25[ 1.09e+00, 1.407]	0.16
F2	0.69	1.03[ 0.880760,1.180]	0.88		F2	0.41	1.07[ 0.9101,1.225]	0.75		THBS2	0.0042	1.22[ 1.08e+00, 1.360]	0.17
F2R	0.5	0.97[ 0.887751,1.056]	0.78		F2R	0.063	1.12[ 0.9980,1.245]	0.35		PLP2	0.0042	1.32[ 1.12e+00, 1.510]	0.17
F2RL1	0.46	1.09[ 0.854048,1.332]	0.76		F2RL1	0.54	0.97[ 0.8834,1.063]	0.83		SERPINB3	0.0042	1.40[ 1.16e+00, 1.635]	0.17
F2RL2	0.85	0.98[ 0.800367,1.165]	0.95		F2RL2	0.053	1.13[ 1.0034,1.256]	0.32		LINC00640	0.0042	1.50[ 1.22e+00, 1.784]	0.17
F3	0.21	0.95[ 0.857095,1.034]	0.56		F3	0.22	1.09[ 0.9512,1.222]	0.6		ODF3L2	0.0042	0.81[ 6.64e-01, 0.957]	0.17
F7	0.45	1.07[ 0.894791,1.240]	0.75		F7	0.23	1.05[ 0.9653,1.144]	0.61		CD2	0.0042	0.81[ 6.70e-01, 0.958]	0.17
F8	0.003	0.86[ 0.759077,0.962]	0.069		F8	0.69	1.03[ 0.8725,1.192]	0.9		LILRA3	0.0042	1.25[ 1.10e+00, 1.412]	0.17
F9	0.48	1.07[ 0.883919,1.249]	0.77		F9	0.96	1.00[ 0.9092,1.086]	0.99		ATOX1	0.0042	1.23[ 1.09e+00, 1.380]	0.17
F10	0.52	0.96[ 0.830203,1.088]	0.79		F10	0.82	1.01[ 0.8971,1.129]	0.95		GIMAP8	0.0042	0.82[ 6.87e-01, 0.959]	0.17
F11	0.33	1.05[ 0.950277,1.149]	0.67		F11	0.94	1.00[ 0.8942,1.114]	0.98		CDC42SE1	0.0042	1.24[ 1.09e+00, 1.390]	0.17
F13A1	0.31	0.96[ 0.867084,1.044]	0.65		F13A1	0.038	1.10[ 1.0077,1.186]	0.28		LINC00851	0.0042	1.34[ 1.14e+00, 1.546]	0.17
FABP4	0.99	1.00[ 0.835612,1.167]	1		FABP4	9.4e-05	1.28[ 1.1515,1.402]	0.0087		IL32	0.0042	1.29[ 1.11e+00, 1.473]	0.17
FABP2	0.68	1.04[ 0.835782,1.251]	0.88		FABP2	0.62	1.03[ 0.9205,1.132]	0.87		ACOT9	0.0042	1.31[ 1.12e+00, 1.503]	0.17
FABP3	0.092	0.93[ 0.840590,1.016]	0.4		FABP3	0.21	1.06[ 0.9668,1.151]	0.59		IBSP	0.0042	1.28[ 1.11e+00, 1.449]	0.17
FANCC	0.48	1.07[ 0.880638,1.257]	0.77		FANCC	0.79	0.99[ 0.9018,1.075]	0.94		RGS18	0.0042	0.83[ 6.95e-01, 0.960]	0.17
FANCE	0.18	1.11[ 0.953265,1.271]	0.53		FANCE	0.62	1.03[ 0.9049,1.159]	0.87		GIMAP1	0.0042	0.82[ 6.85e-01, 0.959]	0.17
ACSL1	0.11	1.18[ 0.975139,1.382]	0.43		ACSL1	0.037	1.12[ 1.0118,1.233]	0.27		SPECC1	0.0043	1.34[ 1.14e+00, 1.546]	0.17
ACSL4	0.91	1.00[ 0.914896,1.095]	0.97		ACSL4	0.79	1.01[ 0.9135,1.113]	0.94		CXXC5	0.0043	1.27[ 1.10e+00, 1.430]	0.17
FAH	0.95	1.00[ 0.912536,1.093]	0.98		FAH	1.4e-05	0.83[ 0.7388,0.914]	0.0025		RPL9P2	0.0043	0.61[ 2.59e-01, 0.956]	0.17
FANCF	0.68	0.98[ 0.885746,1.075]	0.88		FANCF	0.45	0.96[ 0.8397,1.074]	0.77		AP3M2	0.0043	1.21[ 1.08e+00, 1.348]	0.17
FAP	0.88	0.99[ 0.909029,1.078]	0.96		FAP	5.6e-07	1.40[ 1.2634,1.531]	0.00029		SLC22A23	0.0043	0.82[ 6.89e-01, 0.960]	0.17
FBLN1	2.8e-06	0.81[ 0.726648,0.902]	0.00079		FBLN1	0.025	1.11[ 1.0173,1.208]	0.23		ZDHHC8P1	0.0043	0.81[ 6.58e-01, 0.957]	0.17
FARSA	0.006	1.16[ 1.051871,1.268]	0.1		FARSA	0.69	1.03[ 0.8893,1.168]	0.9		EIF4EBP1	0.0043	1.42[ 1.17e+00, 1.666]	0.17
FAT2	0.99	1.00[ 0.824836,1.176]	1		FAT2	0.89	0.99[ 0.8314,1.147]	0.97		RNA5SP361	0.0043	0.65[ 3.50e-01, 0.952]	0.17
FBN1	0.61	0.98[ 0.894131,1.063]	0.84		FBN1	3.7e-06	1.31[ 1.1956,1.431]	0.001		ANO2	0.0043	0.83[ 6.98e-01, 0.960]	0.17
EFEMP1	0.31	0.96[ 0.869198,1.044]	0.65		EFEMP1	7.5e-06	1.23[ 1.1348,1.316]	0.0017		FEZF2	0.0043	0.80[ 6.51e-01, 0.957]	0.17
FCAR	0.58	1.03[ 0.928579,1.128]	0.82		FCAR	0.58	1.04[ 0.9047,1.171]	0.85		SF3B1	0.0043	1.28[ 1.11e+00, 1.457]	0.17
MS4A2	0.01	0.89[ 0.792395,0.980]	0.14		MS4A2	0.87	0.99[ 0.9046,1.081]	0.96		COL6A3	0.0043	1.27[ 1.10e+00, 1.438]	0.17
FCER2	0.55	0.97[ 0.884393,1.063]	0.81		FCER2	0.25	1.09[ 0.9414,1.231]	0.63		ATG5	0.0043	1.22[ 1.08e+00, 1.364]	0.17
FCGR1A	0.71	1.04[ 0.845698,1.226]	0.89		FCGR1A	0.35	1.26[ 0.7617,1.760]	0.71		ITGB1P1	0.0043	1.72[ 1.34e+00, 2.096]	0.17
FCGR2B	0.3	1.05[ 0.956961,1.138]	0.65		FCGR2B	0.46	1.05[ 0.9237,1.169]	0.78		STAT5A	0.0043	0.82[ 6.88e-01, 0.960]	0.17
FCGR3A	0.28	0.95[ 0.852817,1.046]	0.63		FCGR3A	0.35	1.28[ 0.7554,1.804]	0.71		LGALS2	0.0044	0.82[ 6.88e-01, 0.960]	0.17
FCGR3B	0.55	1.04[ 0.914495,1.160]	0.81		FCGR3B	0.86	0.98[ 0.7869,1.178]	0.96		ADAM19	0.0044	1.41[ 1.17e+00, 1.645]	0.17
FCGRT	0.88	1.01[ 0.918370,1.095]	0.96		FCGRT	0.27	1.05[ 0.9609,1.139]	0.65		CEBPA	0.0044	0.83[ 6.92e-01, 0.960]	0.17
FDFT1	0.16	0.94[ 0.853612,1.028]	0.5		FDFT1	0.68	0.98[ 0.8939,1.070]	0.9		HCG9P5	0.0044	2.68[ 1.99e+00, 3.375]	0.17
FDX1	0.12	0.94[ 0.849445,1.021]	0.44		FDX1	0.52	0.96[ 0.8316,1.088]	0.82		LINC00472	0.0044	1.54[ 1.23e+00, 1.838]	0.17
FDXR	0.68	1.02[ 0.923555,1.117]	0.88		FDXR	0.11	0.93[ 0.8468,1.019]	0.44		UHRF1BP1L	0.0044	1.21[ 1.08e+00, 1.344]	0.17
FECH	0.35	0.96[ 0.876700,1.046]	0.69		FECH	0.14	1.07[ 0.9789,1.152]	0.5		SQLE	0.0044	1.30[ 1.12e+00, 1.484]	0.17
FEN1	0.058	1.42[ 1.049427,1.789]	0.33		FEN1	0.005	0.89[ 0.7995,0.972]	0.095		MPHOSPH6	0.0044	1.22[ 1.08e+00, 1.363]	0.17
GPC4	0.79	1.02[ 0.851031,1.196]	0.93		GPC4	0.3	1.05[ 0.9574,1.139]	0.67		ICAM5	0.0044	1.31[ 1.12e+00, 1.496]	0.17
FER	0.46	1.03[ 0.943870,1.124]	0.76		FER	0.21	1.07[ 0.9634,1.174]	0.58		METRNL	0.0044	1.23[ 1.08e+00, 1.376]	0.17
FES	0.53	0.97[ 0.875368,1.065]	0.8		FES	0.41	0.96[ 0.8624,1.059]	0.75		TK1	0.0045	1.56[ 1.25e+00, 1.877]	0.17
FGA	0.19	1.06[ 0.972479,1.143]	0.54		FGA	0.5	1.03[ 0.9426,1.117]	0.8		LOC729870	0.0045	0.66[ 3.64e-01, 0.952]	0.17
FGB	0.22	1.12[ 0.934598,1.313]	0.57		FGB	0.82	1.01[ 0.9208,1.100]	0.95		HIST1H2BJ	0.0045	1.26[ 1.10e+00, 1.419]	0.17
FGD1	0.2	1.20[ 0.915592,1.479]	0.56		FGD1	0.39	0.96[ 0.8740,1.052]	0.74		PTGS2	0.0045	1.31[ 1.12e+00, 1.503]	0.17
FGF2	0.14	0.94[ 0.850526,1.025]	0.48		FGF2	0.074	1.09[ 0.9938,1.178]	0.37		KYNU	0.0045	1.25[ 1.09e+00, 1.411]	0.17
FGF3	0.38	1.04[ 0.951224,1.129]	0.7		FGF3	0.41	1.05[ 0.9366,1.156]	0.75		REPIN1	0.0045	0.83[ 7.00e-01, 0.961]	0.17
FGF4	0.59	0.95[ 0.778643,1.128]	0.83		FGF4	0.5	0.97[ 0.8818,1.059]	0.8		ST3GAL4	0.0045	1.23[ 1.09e+00, 1.381]	0.17
FGF5	0.086	1.09[ 0.989452,1.193]	0.39		FGF5	0.13	1.10[ 0.9757,1.224]	0.47		SH3GL1	0.0045	1.33[ 1.13e+00, 1.533]	0.17
FGF6	0.79	1.02[ 0.851848,1.195]	0.93		FGF6	0.92	0.99[ 0.8800,1.109]	0.98		RNU6-47P	0.0045	2.50[ 1.86e+00, 3.152]	0.17
FGF7	0.48	1.06[ 0.890043,1.238]	0.77		FGF7	0.002	1.27[ 1.1171,1.429]	0.057		ACTG1P3	0.0045	0.62[ 2.84e-01, 0.957]	0.17
FGF9	0.19	0.94[ 0.858224,1.031]	0.54		FGF9	1.2e-05	1.21[ 1.1250,1.302]	0.0023		RNU6-656P	0.0045	1.80[ 1.38e+00, 2.209]	0.17
FGF10	0.49	0.90[ 0.614847,1.194]	0.78		FGF10	0.11	1.16[ 0.9721,1.345]	0.45		SLC25A5P5	0.0046	1.68[ 1.32e+00, 2.051]	0.17
FGF11	0.93	1.00[ 0.905287,1.103]	0.98		FGF11	0.38	1.05[ 0.9365,1.169]	0.73		LCE3D	0.0046	1.28[ 1.10e+00, 1.449]	0.17
FGF12	0.011	1.12[ 1.031339,1.208]	0.14		FGF12	0.016	1.15[ 1.0330,1.257]	0.18		TBCC	0.0046	0.82[ 6.87e-01, 0.961]	0.17
FGF13	0.65	1.02[ 0.929947,1.112]	0.87		FGF13	0.49	0.97[ 0.8837,1.057]	0.8		ZNF148	0.0046	1.24[ 1.09e+00, 1.384]	0.17
FGF14	0.93	1.00[ 0.913973,1.094]	0.97		FGF14	0.013	0.89[ 0.8047,0.984]	0.16		UNC13D	0.0046	1.59[ 1.26e+00, 1.916]	0.17
FGFR3	0.34	1.04[ 0.955029,1.130]	0.68		FGFR3	0.43	1.04[ 0.9480,1.122]	0.76		MIR4725	0.0046	2.58[ 1.91e+00, 3.248]	0.17
GPC5	0.67	1.04[ 0.868612,1.205]	0.87		GPC5	0.48	1.03[ 0.9403,1.125]	0.79		PLS3	0.0047	1.31[ 1.12e+00, 1.505]	0.17
FGFR2	0.26	0.91[ 0.749390,1.076]	0.61		FGFR2	0.039	1.10[ 1.0072,1.189]	0.28		CDCA3	0.0047	1.30[ 1.12e+00, 1.488]	0.17
FGFR4	0.15	1.13[ 0.960870,1.294]	0.49		FGFR4	0.59	0.98[ 0.8884,1.065]	0.85		C3orf70	0.0047	0.83[ 6.91e-01, 0.961]	0.17
FGG	0.19	1.06[ 0.970975,1.149]	0.54		FGG	0.62	1.04[ 0.8928,1.181]	0.86		ANXA8	0.0047	1.87[ 1.43e+00, 2.316]	0.17
FGL1	0.0031	0.88[ 0.789658,0.966]	0.071		FGL1	0.44	0.96[ 0.8615,1.062]	0.77		FAM120AOS	0.0047	0.83[ 6.92e-01, 0.961]	0.17
FGR	0.34	1.06[ 0.938411,1.181]	0.68		FGR	0.72	1.02[ 0.8946,1.153]	0.91		RGS7BP	0.0047	0.83[ 6.90e-01, 0.961]	0.17
FH	0.078	1.16[ 0.991591,1.337]	0.37		FH	0.49	0.97[ 0.8831,1.058]	0.8		HIVEP2	0.0047	1.38[ 1.15e+00, 1.611]	0.17
FHIT	0.0019	0.87[ 0.785658,0.960]	0.054		FHIT	0.89	0.99[ 0.8857,1.099]	0.97		RAB12	0.0047	1.27[ 1.10e+00, 1.442]	0.17
FHL1	0.55	1.05[ 0.885055,1.218]	0.81		FHL1	0.18	1.08[ 0.9630,1.205]	0.55		LOXL4	0.0047	1.22[ 1.08e+00, 1.354]	0.17
VEGFD	0.95	1.00[ 0.857129,1.135]	0.98		VEGFD	0.54	0.97[ 0.8857,1.061]	0.82		ZNF285B	0.0047	0.69[ 4.33e-01, 0.953]	0.17
FKBP1A	0.031	1.32[ 1.064017,1.583]	0.24		FKBP1A	0.88	1.01[ 0.8900,1.128]	0.97		DNM1P33	0.0047	1.72[ 1.34e+00, 2.101]	0.17
FKBP1B	0.012	0.90[ 0.809769,0.983]	0.15		FKBP1B	0.027	1.18[ 1.0307,1.332]	0.23		RPL9P8	0.0047	0.30[-5.58e-01, 1.155]	0.17
FKBP2	0.95	1.00[ 0.912228,1.082]	0.98		FKBP2	0.064	0.92[ 0.8308,1.010]	0.35		PCDH7	0.0047	1.38[ 1.15e+00, 1.607]	0.17
FKBP3	0.45	1.05[ 0.926744,1.164]	0.76		FKBP3	0.31	0.95[ 0.8396,1.054]	0.67		MSC-AS1	0.0047	1.41[ 1.17e+00, 1.650]	0.17
FKBP4	0.066	1.09[ 0.996136,1.175]	0.35		FKBP4	0.62	1.02[ 0.9336,1.110]	0.87		DTL	0.0047	1.36[ 1.14e+00, 1.584]	0.17
FKBP5	0.085	0.92[ 0.822776,1.017]	0.39		FKBP5	0.31	0.95[ 0.8362,1.055]	0.68		TMEM45A	0.0047	1.21[ 1.08e+00, 1.349]	0.17
FOXG1	0.023	1.11[ 1.018644,1.205]	0.21		FOXG1	0.017	1.17[ 1.0382,1.298]	0.18		FOSL2	0.0048	1.21[ 1.07e+00, 1.338]	0.17
FOXF1	0.18	1.14[ 0.944518,1.343]	0.53		FOXF1	0.19	1.09[ 0.9574,1.224]	0.57		SPIB	0.0048	0.83[ 6.91e-01, 0.962]	0.17
FOXF2	0.45	0.97[ 0.876525,1.057]	0.76		FOXF2	0.63	1.03[ 0.9225,1.128]	0.87		RPS4XP20	0.0048	2.24[ 1.67e+00, 2.812]	0.17
FOXD1	0.069	1.17[ 0.997870,1.350]	0.35		FOXD1	0.59	1.03[ 0.9135,1.151]	0.85		CA8	0.0048	0.82[ 6.72e-01, 0.960]	0.17
FOXC1	0.19	1.12[ 0.947083,1.298]	0.54		FOXC1	0.63	0.98[ 0.8879,1.069]	0.87		FJX1	0.0048	1.37[ 1.15e+00, 1.598]	0.17
FOXD4	0.84	0.95[ 0.398633,1.493]	0.94		FOXD4	0.59	1.07[ 0.8277,1.305]	0.85		HRH1	0.0048	1.30[ 1.11e+00, 1.486]	0.18
FOXI1	0.62	1.02[ 0.934795,1.110]	0.85		FOXI1	0.24	0.95[ 0.8592,1.038]	0.62		KRT8	0.0049	1.28[ 1.10e+00, 1.449]	0.18
FOXE3	0.84	1.02[ 0.805968,1.238]	0.94		FOXE3	0.67	0.97[ 0.8559,1.094]	0.89		COL1A2	0.0049	1.21[ 1.07e+00, 1.343]	0.18
FOXJ1	0.68	1.02[ 0.917120,1.127]	0.88		FOXJ1	0.001	0.77[ 0.6198,0.930]	0.037		KRT81	0.0049	1.24[ 1.09e+00, 1.400]	0.18
FOXC2	0.11	0.93[ 0.838347,1.021]	0.43		FOXC2	0.51	1.05[ 0.8985,1.207]	0.81		RBBP8	0.0049	1.21[ 1.08e+00, 1.350]	0.18
FOXE1	0.6	1.04[ 0.900803,1.171]	0.84		FOXE1	0.97	1.00[ 0.9007,1.096]	0.99		COLQ	0.005	0.83[ 6.98e-01, 0.963]	0.18
FOXM1	0.029	1.58[ 1.162244,2.005]	0.24		FOXM1	0.32	1.05[ 0.9533,1.146]	0.68		HIST1H2AG	0.005	1.34[ 1.13e+00, 1.546]	0.18
FOXD2	0.0095	1.13[ 1.034333,1.216]	0.13		FOXD2	0.35	1.06[ 0.9329,1.192]	0.71		PPP1R3B	0.005	1.32[ 1.12e+00, 1.513]	0.18
FOXS1	0.69	1.03[ 0.883294,1.175]	0.89		FOXS1	0.084	1.22[ 0.9901,1.457]	0.39		BHLHE40	0.005	1.33[ 1.13e+00, 1.532]	0.18
FOXO1	0.67	1.03[ 0.884229,1.181]	0.87		FOXO1	0.05	1.13[ 1.0052,1.247]	0.31		INE1	0.005	1.27[ 1.10e+00, 1.435]	0.18
FLG	0.49	1.08[ 0.856540,1.302]	0.78		FLG	0.86	1.02[ 0.8389,1.193]	0.96		PGK1	0.005	1.41[ 1.17e+00, 1.659]	0.18
FLI1	0.95	1.01[ 0.832409,1.180]	0.98		FLI1	0.073	1.12[ 0.9937,1.237]	0.37		RNU6-762P	0.005	1.55[ 1.24e+00, 1.859]	0.18
FLII	0.53	0.97[ 0.887323,1.059]	0.8		FLII	0.72	0.98[ 0.8950,1.073]	0.91		CAMK1	0.005	0.83[ 6.91e-01, 0.962]	0.18
FLNA	0.16	1.16[ 0.948412,1.377]	0.5		FLNA	0.92	0.99[ 0.8709,1.116]	0.98		BICC1	0.005	1.26[ 1.09e+00, 1.423]	0.18
FLNB	1.1e-06	0.81[ 0.727962,0.898]	0.00045		FLNB	0.51	1.05[ 0.9009,1.200]	0.81		HLTF	0.005	1.22[ 1.08e+00, 1.361]	0.18
FLNC	0.12	0.93[ 0.843428,1.023]	0.45		FLNC	5.2e-05	1.26[ 1.1461,1.375]	0.0058		OGFR-AS1	0.005	2.09[ 1.57e+00, 2.619]	0.18
FLOT2	0.3	1.09[ 0.921707,1.266]	0.64		FLOT2	0.3	1.06[ 0.9478,1.170]	0.67		SLC25A36	0.005	1.45[ 1.18e+00, 1.712]	0.18
FLT1	0.45	1.07[ 0.892752,1.245]	0.75		FLT1	0.41	1.05[ 0.9358,1.159]	0.75		CAMK1G	0.005	0.83[ 6.88e-01, 0.962]	0.18
FLT3	0.19	0.86[ 0.624792,1.091]	0.54		FLT3	0.32	1.06[ 0.9469,1.164]	0.69		TACC3	0.005	1.35[ 1.14e+00, 1.567]	0.18
FLT3LG	0.83	1.02[ 0.802486,1.247]	0.94		FLT3LG	0.86	0.99[ 0.8438,1.131]	0.96		KLK13	0.005	1.25[ 1.09e+00, 1.408]	0.18
FMO1	0.29	0.96[ 0.870167,1.042]	0.64		FMO1	0.046	1.12[ 1.0061,1.226]	0.3		HIST1H2BC	0.005	1.29[ 1.11e+00, 1.464]	0.18
FMO2	0.0039	0.88[ 0.792972,0.969]	0.08		FMO2	0.0035	1.20[ 1.0736,1.320]	0.077		FGB	0.005	1.31[ 1.12e+00, 1.506]	0.18
FMO3	0.28	0.95[ 0.868307,1.040]	0.63		FMO3	0.67	0.98[ 0.8938,1.069]	0.89		FAM180B	0.005	0.79[ 6.20e-01, 0.958]	0.18
FMO4	0.45	0.95[ 0.824065,1.082]	0.76		FMO4	0.028	1.10[ 1.0142,1.194]	0.24		RPL7AP65	0.0051	2.77[ 2.04e+00, 3.496]	0.18
FMO5	0.17	0.90[ 0.753955,1.053]	0.52		FMO5	0.27	1.06[ 0.9529,1.172]	0.65		INTS4	0.0051	1.25[ 1.09e+00, 1.403]	0.18
FMOD	0.47	0.93[ 0.744317,1.124]	0.77		FMOD	0.028	1.10[ 1.0134,1.189]	0.24		SEMA3B	0.0051	1.21[ 1.07e+00, 1.349]	0.18
FMR1	0.11	1.14[ 0.975442,1.296]	0.44		FMR1	0.04	0.91[ 0.8107,1.002]	0.28		RIMKLA	0.0051	0.83[ 7.01e-01, 0.963]	0.18
AFF2	0.26	1.09[ 0.938743,1.236]	0.61		AFF2	0.83	0.99[ 0.9029,1.078]	0.95		NUAK1	0.0051	1.22[ 1.08e+00, 1.360]	0.18
APC2	0.53	1.03[ 0.940617,1.115]	0.8		APC2	0.4	1.07[ 0.9122,1.221]	0.75		MPZL2	0.0051	1.27[ 1.10e+00, 1.438]	0.18
FN1	0.029	1.22[ 1.038929,1.407]	0.24		FN1	1.4e-05	1.32[ 1.1940,1.452]	0.0025		IGHEP2	0.0051	0.59[ 2.09e-01, 0.967]	0.18
FNTA	0.72	0.98[ 0.897346,1.072]	0.9		FNTA	0.14	1.07[ 0.9784,1.153]	0.5		TNNI3	0.0051	1.20[ 1.07e+00, 1.334]	0.18
FNTB	0.32	1.07[ 0.934444,1.202]	0.66		FNTB	0.24	1.09[ 0.9444,1.234]	0.62		HSPE1	0.0051	1.21[ 1.07e+00, 1.346]	0.18
FOLH1	0.26	1.11[ 0.924430,1.298]	0.61		FOLH1	0.13	1.08[ 0.9788,1.173]	0.48		LINC01624	0.0051	3.75[ 2.81e+00, 4.695]	0.18
FOLR1	0.96	1.00[ 0.912679,1.091]	0.99		FOLR1	0.21	0.95[ 0.8572,1.034]	0.58		CST3	0.0052	0.83[ 6.97e-01, 0.963]	0.18
FOLR2	0.82	0.99[ 0.902918,1.078]	0.94		FOLR2	0.79	0.99[ 0.8842,1.089]	0.94		ADAM8	0.0052	1.21[ 1.07e+00, 1.343]	0.18
FOS	0.00035	0.86[ 0.771060,0.943]	0.019		FOS	0.021	1.19[ 1.0387,1.338]	0.21		TNFRSF10A	0.0052	1.20[ 1.07e+00, 1.329]	0.18
FOSL2	0.047	0.92[ 0.828902,1.004]	0.3		FOSL2	0.0081	1.16[ 1.0471,1.268]	0.12		BCL9L	0.0052	1.32[ 1.12e+00, 1.514]	0.18
FPGS	0.037	1.18[ 1.020534,1.335]	0.27		FPGS	0.11	0.93[ 0.8401,1.020]	0.44		VIT	0.0052	0.83[ 6.89e-01, 0.963]	0.18
FPR2	0.31	1.05[ 0.956912,1.134]	0.66		FPR2	0.49	1.05[ 0.9036,1.203]	0.8		ANKIB1	0.0052	1.26[ 1.09e+00, 1.421]	0.18
ADD1	0.0041	0.88[ 0.790480,0.969]	0.083		ADD1	0.52	0.97[ 0.8854,1.060]	0.82		ZNF566	0.0052	0.83[ 6.89e-01, 0.963]	0.18
FRK	0.0036	0.88[ 0.787718,0.967]	0.077		FRK	0.3	1.05[ 0.9596,1.133]	0.67		RFC5	0.0053	1.48[ 1.20e+00, 1.761]	0.18
NR5A1	0.069	0.92[ 0.828475,1.012]	0.35		NR5A1	0.71	1.02[ 0.8980,1.150]	0.9		BUB1	0.0053	1.60[ 1.27e+00, 1.944]	0.18
FUT5	0.052	0.92[ 0.823938,1.006]	0.31		FUT5	0.54	1.04[ 0.9033,1.186]	0.83		PGR	0.0053	0.84[ 7.07e-01, 0.964]	0.18
IFI6	0.0027	1.16[ 1.060939,1.259]	0.065		IFI6	0.14	1.07[ 0.9771,1.164]	0.5		LRRC1	0.0053	1.24[ 1.09e+00, 1.400]	0.18
XRCC6	0.23	1.11[ 0.935609,1.282]	0.59		XRCC6	0.086	0.92[ 0.8201,1.018]	0.4		SLC25A33	0.0053	0.83[ 7.02e-01, 0.964]	0.18
GAK	0.72	1.02[ 0.893746,1.152]	0.9		GAK	0.38	0.96[ 0.8648,1.054]	0.73		PHTF2	0.0053	1.32[ 1.12e+00, 1.525]	0.18
GALK2	0.53	1.06[ 0.872185,1.249]	0.8		GALK2	0.93	0.99[ 0.8679,1.121]	0.98		MIR1250	0.0053	1.46[ 1.19e+00, 1.736]	0.18
GALNT2	0.28	1.12[ 0.911852,1.320]	0.63		GALNT2	0.22	1.10[ 0.9447,1.255]	0.6		KCNA6	0.0053	0.82[ 6.85e-01, 0.963]	0.18
GALNT3	0.24	1.08[ 0.950209,1.204]	0.59		GALNT3	0.11	0.93[ 0.8308,1.023]	0.45		MIR621	0.0053	2.10[ 1.57e+00, 2.630]	0.18
FANCA	0.091	1.32[ 0.991412,1.641]	0.4		FANCA	0.33	1.07[ 0.9357,1.196]	0.69		TARS	0.0053	1.27[ 1.10e+00, 1.447]	0.18
GART	0.2	1.16[ 0.929242,1.399]	0.55		GART	0.78	1.01[ 0.9259,1.099]	0.93		MAGEA10	0.0053	1.22[ 1.08e+00, 1.359]	0.18
GATA2	0.37	1.09[ 0.902859,1.270]	0.7		GATA2	0.04	1.16[ 1.0164,1.311]	0.28		PLK1	0.0053	1.44[ 1.18e+00, 1.703]	0.18
GBP1	0.021	1.17[ 1.034777,1.308]	0.2		GBP1	0.087	0.91[ 0.7968,1.021]	0.4		C8orf46	0.0053	0.82[ 6.81e-01, 0.963]	0.18
GCGR	0.09	1.08[ 0.989388,1.166]	0.4		GCGR	0.38	1.04[ 0.9503,1.130]	0.73		ACOT6	0.0053	1.23[ 1.08e+00, 1.381]	0.18
GCSH	0.079	1.24[ 0.994934,1.475]	0.38		GCSH	0.59	1.03[ 0.9126,1.154]	0.85		TNFRSF10B	0.0053	1.32[ 1.12e+00, 1.521]	0.18
GDF10	0.29	0.93[ 0.803324,1.063]	0.63		GDF10	0.85	0.99[ 0.8939,1.087]	0.96		LOC257396	0.0053	0.77[ 5.79e-01, 0.958]	0.18
GEM	0.2	0.95[ 0.857274,1.034]	0.56		GEM	0.0013	1.24[ 1.1085,1.380]	0.044		SPATA6	0.0053	0.83[ 7.03e-01, 0.964]	0.18
GGT7	0.89	1.01[ 0.907815,1.106]	0.96		GGT7	0.0013	1.24[ 1.1059,1.371]	0.043		RNU2-32P	0.0054	1.63[ 1.28e+00, 1.977]	0.18
GHSR	0.65	0.97[ 0.849452,1.095]	0.87		GHSR	0.85	1.02[ 0.8248,1.213]	0.96		PAK2	0.0054	1.43[ 1.17e+00, 1.684]	0.18
GLI2	0.18	0.94[ 0.856715,1.030]	0.53		GLI2	0.49	1.05[ 0.9149,1.177]	0.8		TCIRG1	0.0054	1.20[ 1.07e+00, 1.332]	0.18
GLS	0.72	1.04[ 0.842626,1.228]	0.9		GLS	0.00067	1.16[ 1.0752,1.255]	0.029		ZNF493	0.0054	0.83[ 6.87e-01, 0.963]	0.18
GLUL	0.13	0.86[ 0.664201,1.058]	0.46		GLUL	0.56	0.97[ 0.8864,1.062]	0.84		SNRPF	0.0054	1.24[ 1.08e+00, 1.388]	0.18
GNAL	0.028	1.12[ 1.016712,1.223]	0.23		GNAL	0.014	1.14[ 1.0333,1.249]	0.17		SMAD9	0.0054	0.84[ 7.06e-01, 0.965]	0.18
GNAZ	0.023	1.21[ 1.043424,1.381]	0.21		GNAZ	0.95	1.00[ 0.9143,1.092]	0.99		ARHGAP40	0.0054	1.49[ 1.21e+00, 1.784]	0.18
GOLGA1	0.38	0.95[ 0.844516,1.062]	0.71		GOLGA1	0.56	0.98[ 0.8878,1.062]	0.84		ORM1	0.0055	1.21[ 1.07e+00, 1.355]	0.18
GP1BA	0.12	1.13[ 0.974245,1.289]	0.44		GP1BA	0.38	1.06[ 0.9275,1.193]	0.73		SPAG17	0.0055	1.20[ 1.07e+00, 1.335]	0.18
GPD1	0.062	0.92[ 0.832641,1.009]	0.34		GPD1	0.0072	1.17[ 1.0539,1.290]	0.12		IPW	0.0055	0.79[ 6.15e-01, 0.959]	0.18
GPR4	0.12	1.21[ 0.966515,1.451]	0.45		GPR4	0.089	1.08[ 0.9894,1.175]	0.4		RNA5SP385	0.0055	1.53[ 1.23e+00, 1.840]	0.19
MCHR1	0.15	1.09[ 0.968926,1.221]	0.49		MCHR1	0.026	1.20[ 1.0367,1.365]	0.23		SSX7	0.0055	1.24[ 1.09e+00, 1.396]	0.19
FFAR3	0.35	1.05[ 0.950394,1.140]	0.69		FFAR3	0.35	1.07[ 0.9264,1.209]	0.71		ALDH3B1	0.0055	1.31[ 1.12e+00, 1.504]	0.19
GPS1	4.6e-05	1.20[ 1.111844,1.292]	0.0051		GPS1	0.23	1.07[ 0.9566,1.190]	0.6		RNU6-300P	0.0055	1.65[ 1.29e+00, 2.008]	0.19
GPX4	0.12	0.93[ 0.845263,1.022]	0.45		GPX4	0.2	0.95[ 0.8582,1.032]	0.57		F5	0.0056	0.84[ 7.10e-01, 0.965]	0.19
GRIA1	0.28	0.96[ 0.870032,1.040]	0.63		GRIA1	0.55	0.97[ 0.8508,1.082]	0.83		AKR1E2	0.0056	1.23[ 1.08e+00, 1.381]	0.19
GRIK3	0.82	0.99[ 0.902681,1.078]	0.94		GRIK3	0.045	1.10[ 1.0051,1.202]	0.3		NISCH	0.0056	0.82[ 6.78e-01, 0.963]	0.19
GRM6	0.19	0.94[ 0.851505,1.034]	0.55		GRM6	0.36	1.05[ 0.9375,1.172]	0.72		MLLT10	0.0056	1.28[ 1.10e+00, 1.456]	0.19
PDIA3	0.71	1.04[ 0.848063,1.224]	0.89		PDIA3	0.47	0.97[ 0.8689,1.062]	0.79		SAT1	0.0056	1.20[ 1.07e+00, 1.339]	0.19
GTF2A1	0.96	1.00[ 0.869948,1.124]	0.99		GTF2A1	0.53	1.04[ 0.9199,1.154]	0.82		CRMP1	0.0056	0.83[ 7.03e-01, 0.965]	0.19
GUCY1A1	0.4	0.96[ 0.873486,1.053]	0.72		GUCY1A1	0.011	1.12[ 1.0311,1.207]	0.14		MIR4435-1	0.0056	2.11[ 1.57e+00, 2.655]	0.19
GZMM	0.32	0.96[ 0.863467,1.047]	0.66		GZMM	0.38	1.06[ 0.9245,1.199]	0.73		MIR4435-2	0.0056	2.11[ 1.57e+00, 2.655]	0.19
H3F3B	0.41	0.96[ 0.867233,1.056]	0.73		H3F3B	0.3	1.06[ 0.9440,1.184]	0.67		TTN	0.0056	0.82[ 6.86e-01, 0.964]	0.19
HADHB	0.0061	0.89[ 0.801171,0.975]	0.1		HADHB	0.077	1.12[ 0.9916,1.257]	0.38		RASGRP2	0.0056	0.83[ 6.88e-01, 0.964]	0.19
HBZ	0.19	0.91[ 0.757948,1.057]	0.54		HBZ	0.53	0.97[ 0.8783,1.064]	0.82		MED14OS	0.0057	1.49[ 1.20e+00, 1.780]	0.19
HCRT	0.75	1.02[ 0.879424,1.166]	0.91		HCRT	0.32	1.07[ 0.9369,1.195]	0.69		DCX	0.0057	0.82[ 6.82e-01, 0.964]	0.19
HDLBP	0.0015	1.17[ 1.070014,1.265]	0.047		HDLBP	0.031	1.12[ 1.0147,1.226]	0.25		NFE2L3	0.0057	1.25[ 1.09e+00, 1.418]	0.19
HHEX	0.13	0.89[ 0.726235,1.047]	0.47		HHEX	0.82	0.99[ 0.9041,1.076]	0.95		SNORD113-1	0.0057	1.51[ 1.21e+00, 1.810]	0.19
HIVEP2	0.096	1.17[ 0.981463,1.352]	0.41		HIVEP2	0.95	1.00[ 0.9094,1.085]	0.99		RPL24	0.0057	1.26[ 1.09e+00, 1.431]	0.19
HLA-A	0.4	1.04[ 0.945422,1.137]	0.72		HLA-A	0.021	0.87[ 0.7462,0.990]	0.2		LOC390282	0.0057	0.60[ 2.41e-01, 0.969]	0.19
TLX2	0.063	1.09[ 0.997125,1.183]	0.34		TLX2	0.89	1.01[ 0.8954,1.120]	0.97		KCNQ5	0.0057	1.35[ 1.13e+00, 1.563]	0.19
HOXB4	0.18	0.89[ 0.723558,1.062]	0.53		HOXB4	0.59	0.97[ 0.8574,1.083]	0.85		ZNF365	0.0057	1.35[ 1.13e+00, 1.561]	0.19
HOXC4	0.37	0.93[ 0.758274,1.096]	0.7		HOXC4	0.62	1.02[ 0.9254,1.124]	0.87		WDR53	0.0058	1.35[ 1.13e+00, 1.562]	0.19
HOXC6	0.15	0.94[ 0.846362,1.028]	0.5		HOXC6	0.16	1.10[ 0.9631,1.242]	0.53		C19orf33	0.0058	1.41[ 1.16e+00, 1.658]	0.19
HOXC8	0.18	1.06[ 0.971494,1.154]	0.53		HOXC8	0.093	1.13[ 0.9845,1.274]	0.41		CPEB3	0.0058	0.80[ 6.40e-01, 0.962]	0.19
HOXC9	0.0054	1.13[ 1.043521,1.224]	0.098		HOXC9	0.72	0.98[ 0.8579,1.100]	0.91		IGHV1-69-2	0.0058	0.62[ 2.65e-01, 0.967]	0.19
HOXC11	0.19	1.09[ 0.961075,1.213]	0.54		HOXC11	0.59	1.04[ 0.9012,1.173]	0.85		MIR711	0.0058	2.22[ 1.64e+00, 2.799]	0.19
HOXC12	0.7	1.03[ 0.863255,1.204]	0.89		HOXC12	0.14	1.11[ 0.9675,1.252]	0.5		KBTBD7	0.0058	0.83[ 6.93e-01, 0.965]	0.19
HOXC13	0.35	1.08[ 0.918626,1.238]	0.68		HOXC13	0.61	1.03[ 0.9270,1.124]	0.86		SDAD1	0.0058	1.21[ 1.07e+00, 1.342]	0.19
HOXD4	0.83	0.99[ 0.860436,1.113]	0.94		HOXD4	0.61	0.97[ 0.8533,1.087]	0.86		QDPR	0.0058	0.83[ 6.94e-01, 0.965]	0.19
HOXD10	0.28	0.95[ 0.861272,1.043]	0.63		HOXD10	0.6	1.03[ 0.9279,1.123]	0.86		OPCML-IT2	0.0058	3.81[ 2.84e+00, 4.780]	0.19
HOXD11	0.29	0.92[ 0.778313,1.071]	0.64		HOXD11	0.37	1.05[ 0.9473,1.143]	0.72		LOX	0.0058	1.36[ 1.14e+00, 1.580]	0.19
HOXD12	0.0038	0.87[ 0.771608,0.966]	0.08		HOXD12	0.48	1.04[ 0.9213,1.168]	0.79		TXNDC2	0.0058	1.39[ 1.15e+00, 1.631]	0.19
HOXD13	0.16	1.12[ 0.956199,1.290]	0.51		HOXD13	0.15	1.10[ 0.9670,1.237]	0.51		ARFGEF3	0.0058	0.75[ 5.39e-01, 0.959]	0.19
HP	0.55	0.97[ 0.873138,1.069]	0.81		HP	0.75	0.96[ 0.7090,1.213]	0.92		KRT78	0.0058	1.26[ 1.09e+00, 1.428]	0.19
HPCAL1	0.04	1.24[ 1.031680,1.456]	0.27		HPCAL1	0.15	1.08[ 0.9732,1.179]	0.52		ABCC1	0.0058	1.31[ 1.11e+00, 1.501]	0.19
HPD	0.25	1.09[ 0.939467,1.238]	0.61		HPD	0.059	1.12[ 1.0003,1.248]	0.34		GART	0.0058	1.20[ 1.07e+00, 1.336]	0.19
HPGD	0.47	0.94[ 0.786004,1.102]	0.76		HPGD	0.54	0.97[ 0.8817,1.063]	0.83		SAMD3	0.0058	0.81[ 6.54e-01, 0.963]	0.19
HPN	0.007	0.83[ 0.686531,0.968]	0.11		HPN	0.85	0.99[ 0.9039,1.080]	0.96		COL8A1	0.0058	1.21[ 1.07e+00, 1.349]	0.19
HPR	0.56	0.93[ 0.700265,1.168]	0.82		HPR	0.76	1.05[ 0.7310,1.367]	0.93		TPD52L2	0.0059	1.38[ 1.15e+00, 1.620]	0.19
HPX	0.74	1.01[ 0.926686,1.103]	0.9		HPX	0.066	1.13[ 0.9968,1.261]	0.36		ANKHD1-EIF4EBP3	0.0059	0.81[ 6.66e-01, 0.964]	0.19
HRH1	0.55	1.03[ 0.926096,1.139]	0.81		HRH1	0.44	0.97[ 0.8789,1.055]	0.77		CARD11	0.0059	1.20[ 1.07e+00, 1.334]	0.19
ADCY8	0.5	1.03[ 0.939499,1.123]	0.78		ADCY8	0.37	1.06[ 0.9274,1.199]	0.72		FRYL	0.0059	1.30[ 1.11e+00, 1.483]	0.19
HRH2	0.47	0.97[ 0.873661,1.060]	0.76		HRH2	0.73	0.98[ 0.8531,1.104]	0.91		DSTNP4	0.0059	1.92[ 1.45e+00, 2.395]	0.19
PRMT2	0.059	1.18[ 1.004830,1.361]	0.33		PRMT2	0.26	1.07[ 0.9500,1.188]	0.64		C21orf2	0.0059	0.83[ 6.90e-01, 0.965]	0.19
BLK	0.11	0.93[ 0.839598,1.022]	0.44		BLK	0.17	1.07[ 0.9727,1.165]	0.53		RN7SKP234	0.0059	3.65[ 2.71e+00, 4.588]	0.19
HES1	0.53	1.07[ 0.863067,1.269]	0.8		HES1	0.42	1.05[ 0.9347,1.158]	0.75		MCM2	0.0059	1.37[ 1.14e+00, 1.596]	0.19
HSBP1	0.076	1.19[ 0.993770,1.382]	0.37		HSBP1	0.16	0.94[ 0.8445,1.029]	0.52		IRAK2	0.0059	1.32[ 1.12e+00, 1.526]	0.19
HSD3B1	0.32	1.09[ 0.921522,1.249]	0.66		HSD3B1	0.76	0.98[ 0.8777,1.091]	0.93		MMP11	0.0059	1.20[ 1.07e+00, 1.336]	0.19
HSD3B2	0.054	0.92[ 0.828268,1.007]	0.32		HSD3B2	0.42	1.06[ 0.9209,1.192]	0.75		MSN	0.006	1.48[ 1.19e+00, 1.762]	0.19
HSD11B1	0.71	1.02[ 0.929084,1.104]	0.89		HSD11B1	0.52	0.97[ 0.8841,1.060]	0.81		ZNF781	0.006	0.83[ 7.00e-01, 0.966]	0.19
HSD17B1	0.61	0.94[ 0.721699,1.168]	0.84		HSD17B1	0.4	0.96[ 0.8722,1.053]	0.74		EHBP1	0.006	1.53[ 1.22e+00, 1.838]	0.19
HSD17B3	0.67	0.98[ 0.856115,1.094]	0.88		HSD17B3	0.33	1.04[ 0.9558,1.133]	0.69		DNAJA4	0.006	1.29[ 1.11e+00, 1.480]	0.19
HSD17B4	0.11	0.91[ 0.784831,1.030]	0.44		HSD17B4	0.95	1.00[ 0.8866,1.121]	0.99		FRRS1	0.006	1.22[ 1.07e+00, 1.362]	0.19
HSF1	0.077	1.23[ 0.995547,1.465]	0.37		HSF1	0.16	0.94[ 0.8477,1.028]	0.52		C10orf67	0.006	1.35[ 1.13e+00, 1.575]	0.19
HSF2	0.036	1.11[ 1.010389,1.206]	0.26		HSF2	0.27	1.05[ 0.9614,1.141]	0.64		ARFGAP3	0.006	1.23[ 1.08e+00, 1.383]	0.19
HSF4	0.85	1.01[ 0.893781,1.129]	0.95		HSF4	0.54	0.97[ 0.8852,1.062]	0.83		TNRC6C	0.006	0.83[ 7.02e-01, 0.966]	0.19
DNAJB2	0.16	1.12[ 0.959334,1.290]	0.5		DNAJB2	0.0086	1.13[ 1.0385,1.231]	0.13		POLQ	0.006	1.45[ 1.18e+00, 1.715]	0.19
DNAJA1	0.012	1.12[ 1.028973,1.202]	0.15		DNAJA1	0.0033	0.88[ 0.7914,0.967]	0.075		LRRC37A2	0.006	1.21[ 1.07e+00, 1.345]	0.19
HSPA1B	0.00026	1.19[ 1.096579,1.290]	0.016		HSPA1B	0.77	1.05[ 0.7323,1.361]	0.93		PLA2G10	0.006	0.83[ 6.96e-01, 0.966]	0.19
HSPA1L	0.86	1.02[ 0.822683,1.211]	0.95		HSPA1L	0.39	0.95[ 0.8467,1.063]	0.74		CTSF	0.006	0.81[ 6.61e-01, 0.964]	0.19
HSPA5	0.56	1.04[ 0.910942,1.164]	0.82		HSPA5	0.53	0.97[ 0.8894,1.058]	0.82		DNAH11	0.006	1.24[ 1.08e+00, 1.389]	0.19
ADCY7	0.015	1.17[ 1.039711,1.291]	0.17		ADCY7	0.048	1.12[ 1.0052,1.233]	0.31		FGF1	0.006	1.35[ 1.13e+00, 1.569]	0.19
HSPE1	0.33	1.04[ 0.956996,1.129]	0.67		HSPE1	0.7	1.03[ 0.8969,1.154]	0.9		RB1CC1	0.0061	1.29[ 1.10e+00, 1.474]	0.19
HTN1	0.059	1.09[ 0.998635,1.187]	0.33		HTN1	0.35	1.05[ 0.9508,1.139]	0.71		RN7SL23P	0.0061	1.52[ 1.21e+00, 1.819]	0.19
HTR1D	0.017	1.11[ 1.022002,1.196]	0.18		HTR1D	0.23	1.05[ 0.9662,1.143]	0.61		HIST3H2BB	0.0061	1.33[ 1.12e+00, 1.537]	0.19
HTR5A	0.1	1.11[ 0.982423,1.228]	0.42		HTR5A	0.12	1.11[ 0.9747,1.251]	0.46		KCNK17	0.0061	0.80[ 6.44e-01, 0.963]	0.19
IARS	0.11	1.16[ 0.974773,1.351]	0.43		IARS	0.81	0.99[ 0.8960,1.082]	0.94		LIFR	0.0061	0.84[ 7.05e-01, 0.967]	0.19
IRF8	0.64	0.98[ 0.872680,1.080]	0.86		IRF8	0.12	0.94[ 0.8506,1.022]	0.47		VEGFA	0.0061	1.29[ 1.11e+00, 1.484]	0.19
ID1	0.86	0.98[ 0.817164,1.153]	0.95		ID1	0.0005	1.16[ 1.0770,1.252]	0.025		SERPINB9	0.0061	1.19[ 1.06e+00, 1.324]	0.19
IDH2	0.0028	1.33[ 1.136863,1.515]	0.067		IDH2	0.057	0.92[ 0.8253,1.008]	0.33		MRPL33	0.0061	1.23[ 1.08e+00, 1.382]	0.19
CFI	0.3	0.96[ 0.868941,1.043]	0.65		CFI	0.01	0.89[ 0.8070,0.981]	0.14		VCAN	0.0061	1.21[ 1.07e+00, 1.344]	0.19
IFNA5	0.026	1.11[ 1.015999,1.198]	0.22		IFNA5	0.21	1.06[ 0.9685,1.148]	0.58		PRRC1	0.0061	1.25[ 1.09e+00, 1.418]	0.19
IL1RAP	0.77	1.02[ 0.871935,1.172]	0.92		IL1RAP	0.5	1.03[ 0.9354,1.131]	0.81		ASPM	0.0061	1.48[ 1.19e+00, 1.765]	0.19
IL6	0.39	1.07[ 0.915445,1.218]	0.72		IL6	0.014	1.15[ 1.0354,1.259]	0.17		WWTR1	0.0061	1.30[ 1.11e+00, 1.490]	0.19
IL6ST	0.04	0.82[ 0.636042,1.012]	0.27		IL6ST	0.8	0.98[ 0.8658,1.104]	0.94		CHST6	0.0061	1.34[ 1.13e+00, 1.558]	0.19
CXCL8	0.044	1.27[ 1.032534,1.503]	0.29		CXCL8	0.52	0.97[ 0.8593,1.073]	0.82		ATXN2	0.0062	1.27[ 1.10e+00, 1.444]	0.19
CXCR2P1	0.082	1.09[ 0.990708,1.197]	0.38		CXCR2P1	0.54	1.22[ 0.5718,1.875]	0.82		MIR5706	0.0062	0.50[-5.23e-04, 1.005]	0.19
IL11RA	0.18	0.94[ 0.855114,1.030]	0.53		IL11RA	0.021	1.16[ 1.0307,1.280]	0.2		RNU6-1238P	0.0062	1.51[ 1.21e+00, 1.807]	0.19
ILF2	0.16	1.07[ 0.975900,1.157]	0.5		ILF2	0.32	1.06[ 0.9436,1.174]	0.69		OSR1	0.0062	0.83[ 6.98e-01, 0.966]	0.19
IMPA2	0.057	1.41[ 1.049269,1.771]	0.32		IMPA2	0.083	0.93[ 0.8370,1.015]	0.39		CMKLR1	0.0062	0.83[ 6.99e-01, 0.966]	0.19
ING2	0.69	0.97[ 0.844513,1.104]	0.88		ING2	0.34	0.94[ 0.8181,1.066]	0.7		SP5	0.0062	0.84[ 7.05e-01, 0.967]	0.19
INPP5D	0.52	0.97[ 0.878556,1.063]	0.79		INPP5D	0.87	0.99[ 0.8418,1.134]	0.96		CGB5	0.0062	1.56[ 1.23e+00, 1.878]	0.19
INPPL1	0.089	1.16[ 0.985256,1.329]	0.4		INPPL1	0.56	0.97[ 0.8608,1.078]	0.84		FLJ42627	0.0062	0.80[ 6.39e-01, 0.963]	0.19
INSIG1	0.0089	1.23[ 1.071161,1.386]	0.13		INSIG1	0.89	0.99[ 0.8925,1.094]	0.97		NOP10	0.0062	1.30[ 1.11e+00, 1.485]	0.19
INSL4	0.13	0.94[ 0.846529,1.024]	0.47		INSL4	0.18	0.94[ 0.8513,1.031]	0.55		COX17	0.0063	1.35[ 1.13e+00, 1.562]	0.19
INSRR	0.085	0.92[ 0.831311,1.016]	0.39		INSRR	0.4	1.06[ 0.9154,1.212]	0.75		FAM181B	0.0063	0.83[ 6.87e-01, 0.966]	0.19
EIF3E	0.45	0.97[ 0.878356,1.056]	0.75		EIF3E	0.69	1.02[ 0.9269,1.110]	0.9		CDCA5	0.0063	1.43[ 1.17e+00, 1.698]	0.19
PDX1	0.0079	0.89[ 0.799237,0.978]	0.12		PDX1	0.38	1.07[ 0.9096,1.239]	0.73		TTK	0.0063	1.43[ 1.17e+00, 1.687]	0.19
IPP	0.98	1.00[ 0.828215,1.167]	0.99		IPP	0.007	0.88[ 0.7886,0.975]	0.11		KRTAP9-1	0.0063	1.42[ 1.17e+00, 1.682]	0.19
IPW	0.23	0.90[ 0.712628,1.079]	0.58		IPW	0.97	1.00[ 0.8568,1.148]	0.99		LPAR2	0.0063	0.83[ 7.00e-01, 0.967]	0.19
IRAK1	0.051	1.35[ 1.043031,1.660]	0.31		IRAK1	0.072	0.90[ 0.7831,1.017]	0.37		VEZT	0.0063	1.30[ 1.11e+00, 1.492]	0.19
IRF4	0.91	0.99[ 0.802073,1.177]	0.97		IRF4	0.24	1.13[ 0.9245,1.329]	0.62		ZNF549	0.0063	0.83[ 6.90e-01, 0.966]	0.2
IRF5	0.072	1.20[ 0.997769,1.408]	0.36		IRF5	0.42	1.06[ 0.9108,1.215]	0.76		CD160	0.0064	0.83[ 6.94e-01, 0.967]	0.2
ITGA2B	0.29	0.91[ 0.735563,1.087]	0.64		ITGA2B	0.62	1.04[ 0.8732,1.214]	0.86		ENAM	0.0064	0.83[ 6.95e-01, 0.967]	0.2
RAMP3	0.28	0.91[ 0.729017,1.086]	0.63		RAMP3	0.16	1.08[ 0.9707,1.182]	0.53		ASB9P1	0.0064	0.60[ 2.30e-01, 0.974]	0.2
CACNG1	0.89	0.99[ 0.826304,1.151]	0.96		CACNG1	0.15	1.11[ 0.9631,1.261]	0.51		NEDD1	0.0064	1.30[ 1.11e+00, 1.489]	0.2
ITGB8	0.072	1.08[ 0.994417,1.175]	0.36		ITGB8	0.07	1.08[ 0.9951,1.173]	0.36		NSUN5P2	0.0064	0.79[ 6.26e-01, 0.963]	0.2
ITPA	0.055	1.20[ 1.010038,1.391]	0.32		ITPA	0.15	1.11[ 0.9653,1.248]	0.51		THBS1	0.0064	1.29[ 1.11e+00, 1.484]	0.2
ITPKA	0.37	1.10[ 0.889956,1.303]	0.7		ITPKA	0.2	1.10[ 0.9506,1.249]	0.58		ADORA2B	0.0064	1.36[ 1.13e+00, 1.587]	0.2
ITPR1	0.01	0.85[ 0.719000,0.977]	0.14		ITPR1	0.7	0.98[ 0.8470,1.104]	0.9		ZNF775	0.0064	0.83[ 6.98e-01, 0.967]	0.2
IVL	0.35	1.12[ 0.880509,1.352]	0.69		IVL	0.57	1.03[ 0.9333,1.120]	0.84		PKP1	0.0064	1.22[ 1.07e+00, 1.363]	0.2
JUND	0.1	0.93[ 0.846869,1.018]	0.42		JUND	0.0075	1.17[ 1.0531,1.289]	0.12		TRAV34	0.0064	2.03[ 1.51e+00, 2.547]	0.2
CD82	0.84	1.02[ 0.862481,1.168]	0.95		CD82	0.17	0.94[ 0.8462,1.031]	0.54		CKAP2L	0.0064	1.52[ 1.21e+00, 1.829]	0.2
KARS	0.1	1.23[ 0.977150,1.475]	0.42		KARS	0.2	0.94[ 0.8560,1.033]	0.57		ANXA13	0.0064	0.84[ 7.03e-01, 0.967]	0.2
KCNA3	0.54	1.03[ 0.940146,1.114]	0.8		KCNA3	0.11	1.15[ 0.9735,1.322]	0.45		NDUFB4	0.0064	1.38[ 1.14e+00, 1.619]	0.2
KCNA5	0.58	1.03[ 0.912121,1.156]	0.83		KCNA5	0.18	1.06[ 0.9717,1.151]	0.55		ZNF41	0.0064	1.26[ 1.09e+00, 1.437]	0.2
IRX5	0.37	0.96[ 0.873161,1.049]	0.7		IRX5	0.13	1.09[ 0.9772,1.207]	0.47		ADCY9	0.0064	0.80[ 6.34e-01, 0.964]	0.2
KCNA7	0.12	1.08[ 0.979908,1.186]	0.45		KCNA7	0.28	1.07[ 0.9467,1.185]	0.66		RALYL	0.0065	0.84[ 7.04e-01, 0.967]	0.2
KCNA10	0.51	1.03[ 0.937523,1.125]	0.79		KCNA10	0.66	0.98[ 0.8652,1.087]	0.89		BID	0.0065	1.21[ 1.07e+00, 1.357]	0.2
KCNC3	0.85	1.01[ 0.887277,1.136]	0.95		KCNC3	0.26	0.95[ 0.8618,1.041]	0.64		ELOA	0.0065	1.42[ 1.16e+00, 1.676]	0.2
KCND2	0.021	0.90[ 0.814140,0.991]	0.2		KCND2	0.72	0.98[ 0.8710,1.090]	0.91		TWIST1	0.0065	1.37[ 1.14e+00, 1.605]	0.2
KCND3	0.076	1.08[ 0.993244,1.173]	0.37		KCND3	0.47	1.04[ 0.9328,1.145]	0.79		NRIP3	0.0065	1.33[ 1.12e+00, 1.536]	0.2
KCNE1	0.0003	0.85[ 0.767407,0.941]	0.017		KCNE1	0.4	1.06[ 0.9170,1.211]	0.74		INHBB	0.0065	1.23[ 1.08e+00, 1.380]	0.2
KCNF1	0.098	0.93[ 0.843712,1.018]	0.41		KCNF1	0.89	1.01[ 0.9032,1.111]	0.97		BIVM	0.0065	0.83[ 7.02e-01, 0.967]	0.2
KCNG1	0.15	1.18[ 0.950292,1.408]	0.49		KCNG1	0.035	1.14[ 1.0151,1.260]	0.27		SERPINE1	0.0065	1.29[ 1.10e+00, 1.474]	0.2
KCNH1	0.95	1.00[ 0.911718,1.094]	0.98		KCNH1	0.57	1.03[ 0.9205,1.145]	0.84		FRMD5	0.0065	1.48[ 1.19e+00, 1.772]	0.2
KCNJ3	0.52	0.96[ 0.853980,1.076]	0.79		KCNJ3	0.066	1.08[ 0.9962,1.172]	0.36		ZNF295-AS1	0.0065	1.28[ 1.10e+00, 1.463]	0.2
KCNJ5	0.44	1.04[ 0.946277,1.124]	0.75		KCNJ5	0.09	1.16[ 0.9852,1.332]	0.41		TBC1D10A	0.0065	1.35[ 1.13e+00, 1.567]	0.2
KCNJ15	0.48	1.03[ 0.941617,1.124]	0.77		KCNJ15	0.089	1.12[ 0.9865,1.259]	0.41		ZBTB41	0.0065	1.20[ 1.07e+00, 1.340]	0.2
KCNMA1	0.17	0.94[ 0.857991,1.028]	0.52		KCNMA1	0.78	1.01[ 0.9268,1.097]	0.93		RPSAP6	0.0065	0.61[ 2.44e-01, 0.974]	0.2
KCNQ1	0.76	1.02[ 0.876528,1.169]	0.91		KCNQ1	0.32	0.94[ 0.8109,1.067]	0.69		CTAGE9	0.0065	0.81[ 6.46e-01, 0.964]	0.2
KCNS2	0.4	0.96[ 0.858773,1.059]	0.72		KCNS2	0.067	0.89[ 0.7692,1.017]	0.36		MAGI1	0.0065	0.83[ 6.90e-01, 0.967]	0.2
KIF5C	0.0014	0.86[ 0.772622,0.955]	0.045		KIF5C	0.45	1.05[ 0.9165,1.188]	0.78		JAK2	0.0066	0.83[ 7.00e-01, 0.967]	0.2
KLK2	0.55	1.04[ 0.909359,1.169]	0.81		KLK2	0.06	1.18[ 1.0035,1.349]	0.34		SF3A3P1	0.0066	0.62[ 2.69e-01, 0.972]	0.2
KNG1	0.14	1.07[ 0.979339,1.156]	0.48		KNG1	0.29	1.08[ 0.9367,1.215]	0.67		NRAS	0.0066	1.34[ 1.13e+00, 1.561]	0.2
KIF22	0.21	1.23[ 0.899304,1.552]	0.57		KIF22	0.99	1.00[ 0.8992,1.101]	1		SIK1	0.0066	1.28[ 1.10e+00, 1.461]	0.2
KRT12	0.66	1.04[ 0.877515,1.194]	0.87		KRT12	0.95	1.01[ 0.8533,1.157]	0.99		UBASH3A	0.0066	0.81[ 6.64e-01, 0.966]	0.2
KRT16	0.46	1.04[ 0.931964,1.151]	0.76		KRT16	0.25	0.95[ 0.8616,1.039]	0.63		SERPINB13	0.0066	1.27[ 1.10e+00, 1.452]	0.2
LAMC1	0.84	1.02[ 0.847253,1.187]	0.95		LAMC1	0.13	1.10[ 0.9740,1.222]	0.48		SLC35B3	0.0066	0.83[ 7.00e-01, 0.968]	0.2
LBR	0.083	1.15[ 0.988779,1.305]	0.38		LBR	0.089	1.09[ 0.9888,1.192]	0.4		DEPDC1	0.0066	1.44[ 1.17e+00, 1.704]	0.2
LDHA	0.31	1.11[ 0.901478,1.325]	0.65		LDHA	0.69	0.98[ 0.8591,1.095]	0.9		CSNK1E	0.0066	1.49[ 1.20e+00, 1.787]	0.2
LECT2	0.55	0.96[ 0.843584,1.085]	0.81		LECT2	0.056	1.09[ 1.0000,1.185]	0.33		FMO2	0.0066	0.83[ 6.99e-01, 0.968]	0.2
LETM1	0.015	1.12[ 1.026570,1.209]	0.17		LETM1	0.29	0.95[ 0.8660,1.043]	0.67		LPIN3	0.0067	1.21[ 1.07e+00, 1.343]	0.2
LFNG	0.83	0.99[ 0.902402,1.079]	0.94		LFNG	0.058	1.14[ 1.0019,1.286]	0.34		XAF1	0.0067	1.32[ 1.12e+00, 1.524]	0.2
LGALS1	0.24	1.10[ 0.937366,1.268]	0.59		LGALS1	0.00014	1.24[ 1.1268,1.352]	0.011		MICALCL	0.0067	1.30[ 1.11e+00, 1.490]	0.2
LGALS3	0.82	1.02[ 0.870085,1.163]	0.94		LGALS3	0.02	0.89[ 0.7862,0.990]	0.2		CENPF	0.0067	1.47[ 1.19e+00, 1.756]	0.2
LGALS3BP	0.17	1.06[ 0.974852,1.150]	0.51		LGALS3BP	0.11	0.92[ 0.8254,1.023]	0.44		TMX2P1	0.0067	0.60[ 2.24e-01, 0.977]	0.2
LGALS4	0.67	1.03[ 0.905147,1.147]	0.87		LGALS4	0.15	1.10[ 0.9679,1.237]	0.51		ANKRD20A11P	0.0067	0.78[ 5.89e-01, 0.963]	0.2
LHCGR	0.13	1.07[ 0.980087,1.157]	0.47		LHCGR	0.75	0.99[ 0.8972,1.074]	0.92		RTEL1-TNFRSF6B	0.0067	1.31[ 1.11e+00, 1.502]	0.2
LHX1	0.25	1.16[ 0.900603,1.424]	0.6		LHX1	0.064	1.13[ 0.9982,1.267]	0.35		CCNB2	0.0067	1.38[ 1.14e+00, 1.625]	0.2
LIF	0.71	0.98[ 0.896916,1.071]	0.9		LIF	0.04	1.14[ 1.0114,1.259]	0.28		FZD8	0.0067	0.80[ 6.37e-01, 0.965]	0.2
LIFR	0.16	0.92[ 0.796227,1.039]	0.5		LIFR	0.5	0.96[ 0.8480,1.077]	0.81		ADH1B	0.0067	0.78[ 5.96e-01, 0.963]	0.2
LIG1	0.15	1.17[ 0.951802,1.389]	0.49		LIG1	0.38	1.04[ 0.9516,1.128]	0.73		ADAMTSL5	0.0067	1.23[ 1.08e+00, 1.389]	0.2
LIG3	0.29	1.07[ 0.942514,1.197]	0.64		LIG3	1	1.00[ 0.9044,1.095]	1		FAM171A1	0.0067	0.81[ 6.54e-01, 0.965]	0.2
LIG4	0.3	0.96[ 0.872529,1.042]	0.65		LIG4	0.084	1.11[ 0.9892,1.224]	0.4		TBC1D3G	0.0067	1.31[ 1.11e+00, 1.509]	0.2
LIM2	0.89	0.99[ 0.897464,1.089]	0.96		LIM2	0.14	1.10[ 0.9708,1.232]	0.49		HMGB1P3	0.0068	0.63[ 2.93e-01, 0.971]	0.2
ABLIM1	0.33	1.10[ 0.901667,1.303]	0.67		ABLIM1	0.36	1.04[ 0.9510,1.134]	0.72		CEP44	0.0068	1.29[ 1.10e+00, 1.482]	0.2
LIMK1	0.055	1.12[ 1.001820,1.236]	0.32		LIMK1	0.3	1.05[ 0.9550,1.148]	0.67		CYB5RL	0.0068	0.83[ 7.01e-01, 0.968]	0.2
LIMK2	0.081	1.16[ 0.989998,1.323]	0.38		LIMK2	0.19	0.94[ 0.8320,1.038]	0.57		OXER1	0.0068	0.83[ 6.90e-01, 0.968]	0.2
LIMS1	0.3	1.08[ 0.930692,1.235]	0.64		LIMS1	0.91	0.99[ 0.9012,1.088]	0.98		CELSR1	0.0068	1.50[ 1.20e+00, 1.804]	0.2
LIPA	0.079	0.93[ 0.840346,1.013]	0.38		LIPA	0.28	1.06[ 0.9510,1.172]	0.65		AFAP1L2	0.0068	1.34[ 1.12e+00, 1.554]	0.2
LIPC	0.67	1.03[ 0.904154,1.148]	0.88		LIPC	0.11	1.12[ 0.9771,1.268]	0.45		BCL2L11	0.0068	1.43[ 1.16e+00, 1.691]	0.2
LIPE	0.69	1.03[ 0.870379,1.196]	0.88		LIPE	0.018	1.17[ 1.0373,1.303]	0.19		SRRD	0.0068	1.42[ 1.16e+00, 1.682]	0.2
FADS1	0.071	1.22[ 0.999668,1.445]	0.36		FADS1	0.0067	1.21[ 1.0711,1.358]	0.11		FUBP1	0.0069	1.28[ 1.10e+00, 1.461]	0.2
LLGL2	0.15	1.13[ 0.957963,1.311]	0.5		LLGL2	0.025	0.90[ 0.8120,0.994]	0.22		MIR4502	0.0069	1.82[ 1.38e+00, 2.261]	0.2
FADS3	0.82	1.02[ 0.809968,1.240]	0.94		FADS3	0.14	1.07[ 0.9778,1.171]	0.49		WDHD1	0.0069	1.54[ 1.22e+00, 1.866]	0.2
LLGL1	0.23	0.93[ 0.796108,1.054]	0.58		LLGL1	0.36	1.05[ 0.9388,1.168]	0.72		RFC4	0.0069	1.34[ 1.12e+00, 1.552]	0.2
LMAN1	0.33	1.07[ 0.931032,1.210]	0.67		LMAN1	0.61	0.96[ 0.8239,1.106]	0.86		GALNT14	0.0069	1.23[ 1.08e+00, 1.380]	0.2
LMNA	0.064	1.18[ 1.001366,1.355]	0.34		LMNA	0.31	1.05[ 0.9536,1.149]	0.68		TPX2	0.0069	1.60[ 1.25e+00, 1.952]	0.2
LMNB1	0.053	1.36[ 1.043068,1.679]	0.31		LMNB1	0.19	1.08[ 0.9598,1.210]	0.57		TMEM198	0.0069	0.84[ 7.03e-01, 0.969]	0.2
LMO1	0.06	1.09[ 0.998551,1.186]	0.33		LMO1	0.049	1.17[ 1.0102,1.324]	0.31		TIMMDC1	0.0069	1.30[ 1.10e+00, 1.490]	0.2
LMO2	0.0004	0.86[ 0.767872,0.944]	0.021		LMO2	0.23	0.95[ 0.8600,1.037]	0.61		LOC102724200	0.007	0.50[-1.13e-02, 1.013]	0.2
LMX1A	0.86	0.99[ 0.889721,1.093]	0.95		LMX1A	0.34	0.94[ 0.8226,1.065]	0.7		VRK2	0.007	1.32[ 1.11e+00, 1.529]	0.2
LMX1B	0.73	1.02[ 0.924062,1.109]	0.9		LMX1B	0.67	1.02[ 0.9291,1.110]	0.89		RNU6-116P	0.007	2.25[ 1.65e+00, 2.847]	0.2
LNPEP	0.36	1.06[ 0.929673,1.194]	0.7		LNPEP	0.44	1.03[ 0.9465,1.122]	0.77		SFR1	0.007	1.39[ 1.15e+00, 1.642]	0.2
VWA5A	0.00019	0.84[ 0.754329,0.935]	0.013		VWA5A	0.0087	0.89[ 0.7984,0.979]	0.13		SLCO4A1	0.007	1.19[ 1.06e+00, 1.320]	0.2
LOR	0.00056	0.85[ 0.762764,0.945]	0.026		LOR	0.36	0.96[ 0.8588,1.054]	0.71		KRT4	0.007	1.20[ 1.06e+00, 1.335]	0.2
LOX	0.0074	1.13[ 1.037400,1.214]	0.12		LOX	3.8e-06	1.24[ 1.1499,1.339]	0.001		HHEX	0.007	0.84[ 7.08e-01, 0.969]	0.2
LOXL2	0.11	1.13[ 0.976141,1.291]	0.44		LOXL2	4.4e-05	1.28[ 1.1595,1.402]	0.0052		GBE1	0.007	1.41[ 1.16e+00, 1.667]	0.2
LPA	0.76	1.02[ 0.875007,1.171]	0.91		LPA	0.74	0.98[ 0.8563,1.103]	0.92		CDC27	0.007	1.37[ 1.14e+00, 1.599]	0.2
LPL	0.023	0.91[ 0.820450,0.993]	0.21		LPL	0.049	1.16[ 1.0099,1.317]	0.31		PDK1	0.007	1.43[ 1.16e+00, 1.694]	0.2
LPO	0.037	1.10[ 1.008567,1.189]	0.26		LPO	0.73	0.98[ 0.8964,1.074]	0.91		L1CAM	0.007	1.38[ 1.14e+00, 1.626]	0.2
LPP	0.36	1.12[ 0.875182,1.357]	0.7		LPP	0.047	1.13[ 1.0064,1.248]	0.31		TNS4	0.007	1.28[ 1.10e+00, 1.470]	0.2
LRMP	0.88	0.99[ 0.826737,1.149]	0.96		LRMP	0.19	0.94[ 0.8563,1.031]	0.56		KCNK10	0.007	0.83[ 7.01e-01, 0.969]	0.2
LRCH4	0.57	1.03[ 0.933083,1.121]	0.82		LRCH4	0.45	1.05[ 0.9136,1.196]	0.77		AURKAIP1	0.0071	1.22[ 1.07e+00, 1.365]	0.2
LRP1	0.061	0.92[ 0.840889,1.008]	0.33		LRP1	3.5e-06	1.40[ 1.2565,1.548]	0.00098		OTC	0.0071	0.84[ 7.02e-01, 0.969]	0.2
LRP2	0.0026	0.77[ 0.589962,0.943]	0.064		LRP2	0.14	1.10[ 0.9694,1.238]	0.5		FAM3C	0.0071	1.50[ 1.20e+00, 1.797]	0.2
LSS	0.1	1.13[ 0.981593,1.271]	0.42		LSS	0.053	1.09[ 1.0008,1.174]	0.32		FRMD6-AS2	0.0071	2.06[ 1.53e+00, 2.601]	0.2
CYP4F3	0.03	0.91[ 0.813512,0.997]	0.24		CYP4F3	0.22	1.11[ 0.9403,1.281]	0.59		ATF4P1	0.0071	0.61[ 2.33e-01, 0.978]	0.2
LTC4S	0.24	0.90[ 0.719870,1.080]	0.59		LTC4S	0.45	1.05[ 0.9223,1.176]	0.77		PRSS53	0.0071	1.22[ 1.07e+00, 1.363]	0.2
LY6E	0.15	1.17[ 0.949964,1.394]	0.5		LY6E	0.28	0.94[ 0.8370,1.050]	0.65		MIR4767	0.0071	1.99[ 1.48e+00, 2.501]	0.2
TM4SF1	0.99	1.00[ 0.857005,1.142]	1		TM4SF1	0.73	0.99[ 0.8964,1.074]	0.92		PSMC1	0.0072	1.23[ 1.07e+00, 1.379]	0.2
M6PR	0.93	1.00[ 0.893780,1.116]	0.97		M6PR	0.48	1.04[ 0.9242,1.162]	0.79		SCN11A	0.0072	0.83[ 6.94e-01, 0.969]	0.2
CAPRIN1	0.25	1.05[ 0.964618,1.137]	0.6		CAPRIN1	0.21	0.94[ 0.8526,1.036]	0.59		CMPK1	0.0072	0.84[ 7.06e-01, 0.969]	0.2
MAD2L1	0.0044	1.38[ 1.154683,1.608]	0.086		MAD2L1	0.77	1.02[ 0.9029,1.131]	0.93		RNU7-110P	0.0072	2.14[ 1.57e+00, 2.706]	0.2
SMAD5	0.15	0.91[ 0.770636,1.043]	0.49		SMAD5	0.87	1.01[ 0.8816,1.139]	0.97		ATP8B3	0.0072	1.41[ 1.16e+00, 1.672]	0.2
SMAD7	0.43	1.05[ 0.929572,1.166]	0.74		SMAD7	0.2	1.06[ 0.9703,1.145]	0.57		CCNI	0.0072	1.20[ 1.06e+00, 1.338]	0.2
MAF	0.83	0.98[ 0.816805,1.149]	0.94		MAF	0.11	1.11[ 0.9813,1.232]	0.44		VMP1	0.0072	1.45[ 1.17e+00, 1.723]	0.2
MAGEA1	0.68	1.03[ 0.879404,1.186]	0.88		MAGEA1	0.002	1.15[ 1.0575,1.234]	0.059		UNC13B	0.0072	0.84[ 7.02e-01, 0.969]	0.2
MAGEA5	0.063	1.19[ 1.002530,1.375]	0.34		MAGEA5	0.55	1.03[ 0.9383,1.116]	0.83		CHAMP1	0.0072	0.80[ 6.36e-01, 0.966]	0.2
MAGEA9	0.22	0.94[ 0.836969,1.041]	0.57		MAGEA9	0.16	1.20[ 0.9405,1.455]	0.52		CCNA2	0.0072	1.45[ 1.17e+00, 1.724]	0.2
MAGEA11	0.45	1.04[ 0.944121,1.126]	0.75		MAGEA11	0.3	1.10[ 0.9152,1.290]	0.67		FTOP1	0.0072	0.63[ 2.93e-01, 0.974]	0.2
MAN2C1	0.049	0.92[ 0.832187,1.005]	0.3		MAN2C1	0.61	1.02[ 0.9340,1.112]	0.86		RNF183	0.0072	0.84[ 7.02e-01, 0.969]	0.2
MAN2B1	0.13	1.07[ 0.981566,1.158]	0.46		MAN2B1	0.31	1.08[ 0.9295,1.226]	0.68		NCBP2	0.0073	1.32[ 1.11e+00, 1.521]	0.2
MANBA	0.29	1.06[ 0.951304,1.168]	0.63		MANBA	0.28	1.05[ 0.9588,1.141]	0.66		UBC	0.0073	1.27[ 1.09e+00, 1.448]	0.2
MAP4	0.22	1.09[ 0.947669,1.236]	0.58		MAP4	0.019	1.13[ 1.0267,1.239]	0.19		PRB1	0.0073	1.29[ 1.10e+00, 1.474]	0.2
MARK1	0.39	1.10[ 0.880632,1.316]	0.71		MARK1	0.49	1.05[ 0.9087,1.191]	0.8		MYL6	0.0073	1.28[ 1.10e+00, 1.467]	0.2
MARS	0.0099	1.46[ 1.164883,1.748]	0.14		MARS	0.19	1.08[ 0.9620,1.198]	0.57		RN7SL430P	0.0073	1.54[ 1.22e+00, 1.857]	0.2
MAS1	0.021	1.18[ 1.035589,1.319]	0.2		MAS1	0.8	0.99[ 0.9004,1.078]	0.94		ANKLE2	0.0073	1.48[ 1.19e+00, 1.768]	0.21
MAT1A	0.71	1.02[ 0.894925,1.153]	0.89		MAT1A	0.6	0.98[ 0.8802,1.070]	0.86		STX18-IT1	0.0073	2.11[ 1.55e+00, 2.663]	0.21
KIR2DL2	0.51	0.84[ 0.321616,1.362]	0.79		KIR2DL2	0.37	1.10[ 0.8876,1.315]	0.72		TMEM63A	0.0073	0.84[ 7.16e-01, 0.970]	0.21
MATK	0.015	0.90[ 0.806887,0.987]	0.17		MATK	0.59	1.04[ 0.8844,1.205]	0.85		FOXE3	0.0073	0.83[ 6.88e-01, 0.969]	0.21
MAZ	0.57	1.03[ 0.936742,1.115]	0.82		MAZ	0.43	0.96[ 0.8618,1.061]	0.76		UPF3A	0.0073	0.83[ 6.92e-01, 0.969]	0.21
MB	0.0024	1.14[ 1.053992,1.227]	0.061		MB	0.42	0.96[ 0.8681,1.057]	0.76		VPS25	0.0074	1.30[ 1.10e+00, 1.492]	0.21
MBL2	0.98	1.00[ 0.915371,1.087]	0.99		MBL2	0.07	1.12[ 0.9952,1.254]	0.36		RN7SL864P	0.0074	0.65[ 3.26e-01, 0.972]	0.21
MBP	1	1.00[ 0.874117,1.126]	1		MBP	0.42	1.09[ 0.8756,1.306]	0.75		RPL18AP7	0.0074	0.57[ 1.55e-01, 0.989]	0.21
MC3R	0.97	1.00[ 0.842543,1.164]	0.99		MC3R	0.85	1.01[ 0.9172,1.101]	0.96		DUSP5	0.0074	1.29[ 1.10e+00, 1.488]	0.21
MCF2	0.85	0.99[ 0.902857,1.081]	0.95		MCF2	0.1	0.93[ 0.8414,1.019]	0.43		NUP37	0.0074	1.36[ 1.13e+00, 1.587]	0.21
MCL1	0.3	1.05[ 0.958537,1.133]	0.65		MCL1	0.28	1.08[ 0.9401,1.217]	0.65		HP1BP3	0.0074	1.30[ 1.10e+00, 1.496]	0.21
MCM2	0.082	1.26[ 0.993745,1.520]	0.38		MCM2	0.88	0.99[ 0.8821,1.101]	0.97		NMU	0.0074	1.27[ 1.09e+00, 1.448]	0.21
MCM3	0.025	1.37[ 1.088875,1.648]	0.22		MCM3	0.23	0.94[ 0.8280,1.045]	0.61		ATP6V0E2	0.0074	0.84[ 7.00e-01, 0.970]	0.21
MCM5	0.042	1.37[ 1.060848,1.679]	0.28		MCM5	0.41	0.95[ 0.8215,1.076]	0.75		PRR20A	0.0074	1.39[ 1.14e+00, 1.638]	0.21
MCM6	0.016	1.32[ 1.089025,1.546]	0.18		MCM6	0.91	1.01[ 0.8912,1.122]	0.98		PRR20C	0.0074	1.39[ 1.14e+00, 1.638]	0.21
MCM7	0.059	1.51[ 1.072584,1.939]	0.33		MCM7	0.39	1.04[ 0.9444,1.144]	0.74		PRR20D	0.0074	1.39[ 1.14e+00, 1.638]	0.21
MDM4	0.093	1.08[ 0.988783,1.164]	0.4		MDM4	0.11	1.12[ 0.9783,1.267]	0.44		PRR20E	0.0074	1.39[ 1.14e+00, 1.638]	0.21
MEA1	0.046	1.26[ 1.028182,1.489]	0.29		MEA1	0.97	1.00[ 0.8640,1.131]	0.99		DOPEY2	0.0075	0.83[ 6.96e-01, 0.970]	0.21
BORCS8-MEF2B	0.61	1.09[ 0.739892,1.449]	0.84		BORCS8-MEF2B	0.3	0.94[ 0.8126,1.062]	0.67		SENP2	0.0075	1.30[ 1.10e+00, 1.492]	0.21
MAP3K3	0.58	1.05[ 0.875311,1.222]	0.83		MAP3K3	0.15	1.09[ 0.9721,1.205]	0.5		RERGL	0.0075	0.82[ 6.65e-01, 0.968]	0.21
MAP3K4	0.87	1.01[ 0.861115,1.163]	0.96		MAP3K4	0.57	1.03[ 0.9364,1.114]	0.84		BTF3P4	0.0075	1.64[ 1.27e+00, 2.007]	0.21
MEN1	0.17	1.12[ 0.954103,1.279]	0.53		MEN1	0.58	1.06[ 0.8531,1.264]	0.85		RPL39L	0.0075	1.25[ 1.08e+00, 1.414]	0.21
MEP1A	0.59	1.04[ 0.899223,1.177]	0.83		MEP1A	0.86	1.01[ 0.9195,1.097]	0.96		NDUFA5P1	0.0075	2.45[ 1.78e+00, 3.124]	0.21
MFNG	0.0093	0.89[ 0.804490,0.980]	0.13		MFNG	0.24	1.09[ 0.9459,1.230]	0.61		NIN	0.0075	1.23[ 1.07e+00, 1.384]	0.21
SCGB2A2	0.7	1.03[ 0.877160,1.181]	0.89		SCGB2A2	0.0087	0.89[ 0.8033,0.979]	0.13		PLA2G16	0.0075	1.32[ 1.11e+00, 1.526]	0.21
MIPEP	0.72	0.97[ 0.804003,1.136]	0.9		MIPEP	0.27	0.95[ 0.8665,1.040]	0.64		CAPN9	0.0075	0.84[ 7.04e-01, 0.970]	0.21
MITF	0.81	0.98[ 0.824925,1.137]	0.93		MITF	0.3	1.05[ 0.9568,1.143]	0.67		HSPA1B	0.0075	1.30[ 1.10e+00, 1.493]	0.21
ATXN3	0.97	1.00[ 0.843956,1.163]	0.99		ATXN3	0.023	1.15[ 1.0282,1.282]	0.22		LMNB1	0.0076	1.30[ 1.10e+00, 1.495]	0.21
MKI67	0.0022	1.38[ 1.171134,1.594]	0.059		MKI67	0.29	1.05[ 0.9615,1.130]	0.66		MTFP1	0.0076	1.30[ 1.10e+00, 1.497]	0.21
MKLN1	0.78	0.98[ 0.852393,1.112]	0.92		MKLN1	0.41	0.96[ 0.8776,1.052]	0.75		PXN	0.0076	1.46[ 1.17e+00, 1.738]	0.21
MLF1	0.4	1.07[ 0.914149,1.216]	0.72		MLF1	0.98	1.00[ 0.9134,1.089]	0.99		UBA5	0.0076	1.24[ 1.08e+00, 1.407]	0.21
MAP3K9	0.45	1.04[ 0.942745,1.129]	0.75		MAP3K9	0.61	1.04[ 0.8757,1.212]	0.86		SLC35F2	0.0076	1.64[ 1.27e+00, 2.009]	0.21
MAP3K10	0.38	1.09[ 0.888365,1.300]	0.71		MAP3K10	0.27	1.07[ 0.9443,1.201]	0.65		IGLV3-19	0.0076	0.67[ 3.65e-01, 0.970]	0.21
MLN	0.95	0.99[ 0.749607,1.237]	0.98		MLN	0.7	1.02[ 0.9138,1.129]	0.9		APOA1-AS	0.0076	2.04[ 1.50e+00, 2.569]	0.21
MAP3K11	0.2	1.11[ 0.947453,1.267]	0.56		MAP3K11	0.25	0.95[ 0.8600,1.039]	0.62		LSM1	0.0076	1.29[ 1.10e+00, 1.481]	0.21
KMT2A	0.33	1.16[ 0.857478,1.456]	0.67		KMT2A	0.98	1.00[ 0.9010,1.102]	0.99		CERS6-AS1	0.0076	1.92[ 1.43e+00, 2.409]	0.21
MLLT1	0.63	0.96[ 0.808511,1.118]	0.85		MLLT1	0.89	1.01[ 0.8902,1.126]	0.97		ARMC3	0.0077	1.20[ 1.06e+00, 1.338]	0.21
AFF1	0.32	0.93[ 0.776118,1.079]	0.66		AFF1	1	1.00[ 0.8593,1.140]	1		INSIG2	0.0077	1.48[ 1.18e+00, 1.767]	0.21
AFDN	0.076	1.20[ 0.994379,1.406]	0.37		AFDN	0.2	1.07[ 0.9654,1.173]	0.57		DHX36	0.0077	1.20[ 1.06e+00, 1.330]	0.21
MLLT6	0.16	1.07[ 0.973273,1.169]	0.5		MLLT6	0.33	0.95[ 0.8339,1.059]	0.69		FBLN5	0.0077	0.81[ 6.44e-01, 0.968]	0.21
FOXO4	0.0012	0.86[ 0.773485,0.954]	0.042		FOXO4	0.39	0.96[ 0.8692,1.053]	0.74		OR2T7	0.0077	2.52[ 1.82e+00, 3.210]	0.21
NR3C2	0.68	1.03[ 0.885914,1.175]	0.88		NR3C2	0.64	1.03[ 0.9007,1.160]	0.88		UPK2	0.0077	1.32[ 1.11e+00, 1.524]	0.21
TRPM1	0.78	0.99[ 0.894434,1.080]	0.92		TRPM1	0.66	1.02[ 0.9293,1.110]	0.89		UCHL5	0.0077	1.29[ 1.10e+00, 1.474]	0.21
MME	0.062	0.92[ 0.835006,1.009]	0.34		MME	0.21	1.07[ 0.9609,1.182]	0.58		EIF4A1	0.0077	1.20[ 1.06e+00, 1.336]	0.21
MMP1	0.067	1.23[ 1.004301,1.455]	0.35		MMP1	0.51	1.04[ 0.9189,1.164]	0.81		TPBG	0.0077	1.30[ 1.10e+00, 1.495]	0.21
MMP2	0.2	1.23[ 0.904766,1.557]	0.56		MMP2	3.7e-07	1.26[ 1.1679,1.349]	0.0002		PKM	0.0078	1.67[ 1.29e+00, 2.059]	0.21
MMP3	0.96	1.00[ 0.854384,1.154]	0.98		MMP3	0.083	1.12[ 0.9893,1.250]	0.39		LYNX1	0.0078	1.20[ 1.06e+00, 1.334]	0.21
MMP7	0.57	1.06[ 0.861020,1.253]	0.82		MMP7	0.39	0.96[ 0.8681,1.054]	0.74		ADA	0.0078	1.27[ 1.09e+00, 1.457]	0.21
MMP8	0.48	0.97[ 0.879033,1.059]	0.77		MMP8	0.06	1.12[ 0.9992,1.235]	0.34		PLCL2	0.0078	0.83[ 6.91e-01, 0.970]	0.21
MMP9	0.014	1.17[ 1.041776,1.295]	0.16		MMP9	0.26	0.93[ 0.8126,1.055]	0.63		RPL7AP8	0.0078	0.64[ 2.96e-01, 0.976]	0.21
MMP10	0.75	0.98[ 0.883581,1.084]	0.91		MMP10	0.96	1.00[ 0.8865,1.108]	0.99		EPHB2	0.0078	1.28[ 1.09e+00, 1.461]	0.21
MMP11	0.38	1.08[ 0.901302,1.262]	0.71		MMP11	0.0013	1.27[ 1.1230,1.422]	0.043		RNU6-712P	0.0078	0.59[ 1.85e-01, 0.988]	0.21
MMP12	0.016	1.51[ 1.169964,1.858]	0.18		MMP12	0.0083	0.87[ 0.7735,0.976]	0.12		PLCB1	0.0079	0.83[ 6.95e-01, 0.970]	0.21
MMP13	0.17	1.06[ 0.973978,1.151]	0.52		MMP13	0.0085	1.17[ 1.0524,1.297]	0.13		IGKV1D-12	0.0079	0.64[ 2.98e-01, 0.976]	0.21
MMP14	0.44	1.08[ 0.880045,1.278]	0.75		MMP14	0.04	1.18[ 1.0180,1.336]	0.28		ZNF69	0.0079	0.83[ 6.90e-01, 0.970]	0.21
MMP15	0.034	1.28[ 1.048178,1.518]	0.25		MMP15	0.93	1.01[ 0.8870,1.124]	0.98		LYL1	0.0079	0.84[ 7.00e-01, 0.971]	0.21
MMP16	0.11	1.07[ 0.985472,1.161]	0.43		MMP16	2.2e-05	1.21[ 1.1223,1.305]	0.0033		CCDC167	0.0079	1.24[ 1.08e+00, 1.404]	0.21
MMP17	0.33	1.08[ 0.917848,1.249]	0.67		MMP17	0.61	1.02[ 0.9317,1.115]	0.86		MTCO3P43	0.0079	2.69[ 1.95e+00, 3.440]	0.21
MMP19	0.0093	0.89[ 0.803080,0.980]	0.13		MMP19	4.1e-05	1.22[ 1.1251,1.322]	0.0049		RAI2	0.008	0.84[ 7.10e-01, 0.971]	0.21
CCL26	0.47	1.07[ 0.887379,1.249]	0.76		CCL26	0.053	1.19[ 1.0094,1.362]	0.32		GTDC1	0.008	1.35[ 1.12e+00, 1.573]	0.21
4328	0.071	1.10[ 0.994422,1.201]	0.36		4328	0.18	1.12[ 0.9514,1.291]	0.55		OPN3	0.008	1.28[ 1.10e+00, 1.471]	0.21
ALDH6A1	0.005	0.85[ 0.739656,0.966]	0.094		ALDH6A1	0.71	0.98[ 0.8944,1.073]	0.91		COL14A1	0.008	0.82[ 6.73e-01, 0.970]	0.21
AANAT	0.87	1.01[ 0.918950,1.095]	0.96		AANAT	0.97	1.00[ 0.9102,1.086]	0.99		PLA2G2A	0.008	0.81[ 6.58e-01, 0.969]	0.21
MNAT1	0.15	1.06[ 0.978006,1.148]	0.49		MNAT1	0.87	1.01[ 0.9160,1.099]	0.97		MIR5702	0.008	3.44[ 2.51e+00, 4.370]	0.21
MNDA	0.92	1.00[ 0.905407,1.086]	0.97		MNDA	0.99	1.00[ 0.8845,1.117]	1		ANXA3	0.008	1.24[ 1.08e+00, 1.400]	0.21
MNT	0.37	0.96[ 0.877941,1.048]	0.7		MNT	0.28	1.05[ 0.9598,1.142]	0.65		ZNF540	0.008	0.79[ 6.04e-01, 0.968]	0.21
CD200	0.74	1.01[ 0.926961,1.102]	0.9		CD200	0.47	0.96[ 0.8432,1.074]	0.78		RNU6-574P	0.0081	1.98[ 1.46e+00, 2.490]	0.21
MPO	0.61	1.03[ 0.915969,1.144]	0.84		MPO	0.64	0.97[ 0.8535,1.091]	0.87		MBD3L2	0.0081	1.29[ 1.10e+00, 1.477]	0.21
MPP3	0.76	1.02[ 0.898458,1.139]	0.91		MPP3	0.068	1.11[ 0.9954,1.226]	0.36		RPL21P50	0.0081	0.48[-8.33e-02, 1.036]	0.21
MPST	0.5	0.96[ 0.852741,1.075]	0.79		MPST	0.0068	0.89[ 0.8036,0.976]	0.11		SAP30L	0.0081	0.84[ 7.04e-01, 0.971]	0.21
MPV17	0.052	0.91[ 0.818651,1.007]	0.31		MPV17	0.0027	1.14[ 1.0539,1.233]	0.068		GJB3	0.0081	1.29[ 1.10e+00, 1.478]	0.21
MPZ	0.91	1.01[ 0.904713,1.106]	0.97		MPZ	0.0074	1.18[ 1.0556,1.300]	0.12		SAMD13	0.0081	0.83[ 6.99e-01, 0.971]	0.21
MYO1B	0.92	1.00[ 0.908023,1.083]	0.97		MYO1B	0.019	1.26[ 1.0619,1.452]	0.2		LOC728755	0.0081	0.70[ 4.32e-01, 0.969]	0.21
MSI1	0.74	1.01[ 0.925132,1.105]	0.91		MSI1	0.71	1.02[ 0.9289,1.104]	0.91		LOC728743	0.0081	0.77[ 5.70e-01, 0.967]	0.22
PSMA3	0.0025	1.14[ 1.053078,1.227]	0.063		PSMA3	0.45	0.97[ 0.8793,1.055]	0.77		SLC2A3P1	0.0081	0.73[ 4.91e-01, 0.968]	0.22
MSMB	0.87	1.01[ 0.917554,1.097]	0.96		MSMB	0.95	1.00[ 0.8603,1.131]	0.99		IKBIP	0.0081	1.50[ 1.19e+00, 1.801]	0.22
MSR1	0.29	1.05[ 0.958145,1.139]	0.64		MSR1	0.12	1.15[ 0.9698,1.321]	0.46		MIR4645	0.0082	2.06[ 1.52e+00, 2.612]	0.22
MSRA	0.41	0.94[ 0.775199,1.096]	0.73		MSRA	0.67	0.98[ 0.8936,1.069]	0.89		RSF1	0.0082	1.30[ 1.10e+00, 1.502]	0.22
MST1	0.048	0.85[ 0.686316,1.014]	0.3		MST1	0.5	1.06[ 0.8858,1.234]	0.81		RGS5	0.0082	0.84[ 7.14e-01, 0.972]	0.22
MSX1	0.46	0.97[ 0.877490,1.057]	0.76		MSX1	0.13	1.08[ 0.9760,1.194]	0.49		EXOSC7	0.0082	1.20[ 1.06e+00, 1.340]	0.22
MSX2	0.54	0.96[ 0.812763,1.100]	0.8		MSX2	0.32	1.05[ 0.9567,1.134]	0.68		DYSF	0.0082	1.30[ 1.10e+00, 1.495]	0.22
MT1A	0.02	1.12[ 1.022386,1.217]	0.2		MT1A	0.13	1.18[ 0.9634,1.394]	0.47		C16orf46	0.0082	1.28[ 1.09e+00, 1.473]	0.22
MT1B	0.19	1.07[ 0.967438,1.169]	0.54		MT1B	0.27	1.17[ 0.8871,1.453]	0.64		ATF7IP	0.0082	1.28[ 1.09e+00, 1.465]	0.22
MT1E	0.73	0.98[ 0.855542,1.103]	0.9		MT1E	0.3	1.06[ 0.9497,1.165]	0.67		FEM1B	0.0083	1.22[ 1.07e+00, 1.364]	0.22
MT1G	0.2	1.13[ 0.936469,1.329]	0.56		MT1G	0.26	1.09[ 0.9383,1.240]	0.63		HEPACAM	0.0083	0.83[ 6.93e-01, 0.971]	0.22
MT1H	0.0047	1.13[ 1.042584,1.212]	0.09		MT1H	0.27	1.07[ 0.9453,1.199]	0.65		LOC100130476	0.0083	1.48[ 1.18e+00, 1.783]	0.22
MT1JP	0.13	0.92[ 0.813704,1.029]	0.46		MT1JP	0.71	1.05[ 0.7942,1.300]	0.91		KIF4A	0.0083	1.50[ 1.19e+00, 1.800]	0.22
MT1M	0.16	0.94[ 0.842959,1.031]	0.51		MT1M	0.24	1.06[ 0.9615,1.155]	0.62		APCDD1L	0.0083	1.20[ 1.06e+00, 1.333]	0.22
MT1L	0.2	1.29[ 0.890774,1.681]	0.56		MT1L	0.21	1.41[ 0.8595,1.969]	0.59		WBP11	0.0084	1.26[ 1.08e+00, 1.433]	0.22
MT2A	0.29	1.11[ 0.916153,1.296]	0.64		MT2A	0.22	1.12[ 0.9359,1.306]	0.59		TNK2	0.0084	1.50[ 1.19e+00, 1.805]	0.22
MT3	0.025	1.10[ 1.016010,1.193]	0.22		MT3	0.048	1.15[ 1.0085,1.293]	0.31		HRC	0.0084	0.84[ 7.05e-01, 0.972]	0.22
MTAP	0.077	0.92[ 0.826147,1.014]	0.37		MTAP	0.035	0.91[ 0.8212,0.999]	0.26		CFL1	0.0084	1.28[ 1.09e+00, 1.471]	0.22
ATP6	0.9	1.04[ 0.366888,1.717]	0.97		ATP6	0.38	1.07[ 0.9172,1.219]	0.73		NAA50	0.0084	1.39[ 1.14e+00, 1.647]	0.22
COX1	0.5	0.80[ 0.157049,1.448]	0.78		COX1	0.6	0.96[ 0.8274,1.102]	0.86		TNFRSF21	0.0084	1.29[ 1.10e+00, 1.489]	0.22
COX2	0.98	1.01[ 0.329561,1.688]	0.99		COX2	0.62	0.96[ 0.8139,1.113]	0.87		RNF146	0.0084	0.84[ 7.01e-01, 0.972]	0.22
COX3	0.15	0.58[-0.179395,1.335]	0.49		COX3	0.97	1.00[ 0.8392,1.154]	0.99		NWD1	0.0084	0.80[ 6.37e-01, 0.970]	0.22
MTCP1	0.58	1.07[ 0.819627,1.324]	0.83		MTCP1	0.01	0.87[ 0.7683,0.979]	0.14		A4GNT	0.0084	0.84[ 7.10e-01, 0.972]	0.22
MTF1	0.76	0.99[ 0.900566,1.074]	0.92		MTF1	0.41	0.96[ 0.8759,1.052]	0.75		PLEKHG4	0.0084	0.84[ 7.07e-01, 0.972]	0.22
NUDT1	0.032	1.34[ 1.066919,1.609]	0.25		NUDT1	0.0016	1.22[ 1.0940,1.346]	0.05		BUB1B	0.0085	1.32[ 1.11e+00, 1.532]	0.22
MTNR1A	0.61	1.02[ 0.932071,1.115]	0.84		MTNR1A	0.74	0.99[ 0.8982,1.073]	0.92		MIR548A1	0.0085	1.44[ 1.16e+00, 1.721]	0.22
MTTP	0.16	0.94[ 0.845090,1.029]	0.5		MTTP	0.25	0.94[ 0.8269,1.050]	0.63		MYOZ3	0.0085	0.83[ 6.97e-01, 0.972]	0.22
MTR	0.45	0.94[ 0.785252,1.099]	0.75		MTR	0.19	1.07[ 0.9660,1.178]	0.56		CDCA4	0.0085	1.49[ 1.19e+00, 1.796]	0.22
MTRR	0.062	1.14[ 0.999563,1.288]	0.34		MTRR	0.42	0.96[ 0.8416,1.068]	0.75		MCHR1	0.0085	1.52[ 1.20e+00, 1.839]	0.22
MUC3A	0.63	1.07[ 0.798456,1.337]	0.85		MUC3A	0.09	1.35[ 0.9966,1.709]	0.41		FCGBP	0.0085	0.83[ 6.90e-01, 0.972]	0.22
ADPRH	0.44	1.04[ 0.943791,1.129]	0.75		ADPRH	0.76	0.98[ 0.8511,1.110]	0.93		USP10	0.0085	1.20[ 1.06e+00, 1.331]	0.22
MTX1	0.0052	1.13[ 1.043707,1.223]	0.096		MTX1	0.58	0.97[ 0.8558,1.082]	0.85		MIR548AO	0.0085	3.49[ 2.54e+00, 4.444]	0.22
MUC1	0.16	0.93[ 0.825516,1.034]	0.51		MUC1	0.034	0.91[ 0.8132,0.999]	0.26		LYPLA1	0.0085	1.26[ 1.08e+00, 1.434]	0.22
MUC5AC	0.41	0.96[ 0.867793,1.057]	0.73		MUC5AC	0.56	1.03[ 0.9264,1.135]	0.84		ATP6V1B1	0.0085	1.20[ 1.06e+00, 1.336]	0.22
MUC6	0.97	1.00[ 0.863111,1.132]	0.99		MUC6	0.44	0.94[ 0.7909,1.095]	0.77		LINC00656	0.0086	1.31[ 1.11e+00, 1.518]	0.22
MUC7	0.19	1.12[ 0.948280,1.291]	0.54		MUC7	0.7	1.03[ 0.8836,1.172]	0.9		ROMO1	0.0086	1.35[ 1.12e+00, 1.575]	0.22
4590	0.7	0.96[ 0.725385,1.187]	0.89		4590	0.13	1.08[ 0.9787,1.181]	0.48		GABPB1	0.0086	1.30[ 1.10e+00, 1.505]	0.22
TRIM37	0.037	1.15[ 1.014823,1.275]	0.27		TRIM37	0.58	1.02[ 0.9372,1.113]	0.84		IFITM10	0.0086	1.47[ 1.18e+00, 1.761]	0.22
MUSK	0.071	1.23[ 1.000676,1.465]	0.36		MUSK	0.25	1.05[ 0.9640,1.141]	0.62		LRRIQ3	0.0086	1.28[ 1.09e+00, 1.470]	0.22
MUT	0.15	1.06[ 0.978212,1.146]	0.49		MUT	0.28	1.07[ 0.9433,1.203]	0.65		ARHGEF4	0.0086	1.23[ 1.07e+00, 1.391]	0.22
MUTYH	0.15	1.13[ 0.959398,1.307]	0.49		MUTYH	0.019	0.90[ 0.8127,0.990]	0.2		ZNF114	0.0087	1.24[ 1.08e+00, 1.410]	0.22
MVD	0.11	1.18[ 0.971358,1.392]	0.44		MVD	0.89	1.01[ 0.8732,1.146]	0.97		WISP1	0.0087	1.19[ 1.06e+00, 1.326]	0.22
MVK	0.057	1.16[ 1.003875,1.317]	0.32		MVK	0.18	1.09[ 0.9629,1.212]	0.55		TNFRSF6B	0.0087	1.31[ 1.10e+00, 1.511]	0.22
MX1	0.12	1.11[ 0.976367,1.253]	0.44		MX1	0.38	1.05[ 0.9360,1.168]	0.73		BEX4	0.0087	0.84[ 7.08e-01, 0.973]	0.22
MXI1	0.19	0.94[ 0.856373,1.032]	0.55		MXI1	0.014	1.11[ 1.0258,1.202]	0.17		RNU6-1275P	0.0087	0.67[ 3.71e-01, 0.975]	0.22
MYB	0.03	0.83[ 0.666885,1.001]	0.24		MYB	5.6e-06	0.82[ 0.7283,0.906]	0.0013		RPE	0.0087	1.31[ 1.10e+00, 1.518]	0.22
MYBL1	0.38	1.11[ 0.877432,1.335]	0.71		MYBL1	0.21	1.09[ 0.9530,1.227]	0.58		COL6A1	0.0087	1.24[ 1.08e+00, 1.400]	0.22
MYBPC1	1.9e-07	0.79[ 0.704563,0.882]	0.00013		MYBPC1	0.75	0.99[ 0.8962,1.075]	0.92		IL23A	0.0087	1.28[ 1.09e+00, 1.464]	0.22
MYBL2	0.059	1.56[ 1.089359,2.035]	0.33		MYBL2	0.02	1.17[ 1.0339,1.297]	0.2		HMMR	0.0087	1.44[ 1.16e+00, 1.725]	0.22
MYBPC2	0.8	1.02[ 0.842452,1.204]	0.93		MYBPC2	0.92	1.01[ 0.8414,1.175]	0.98		ELK3	0.0088	1.44[ 1.16e+00, 1.726]	0.22
MYBPH	0.37	0.96[ 0.869259,1.051]	0.7		MYBPH	0.19	1.09[ 0.9589,1.212]	0.57		SPIN4	0.0088	1.31[ 1.11e+00, 1.522]	0.22
MYC	0.45	1.06[ 0.900977,1.225]	0.75		MYC	0.05	0.90[ 0.8025,1.007]	0.31		RHOV	0.0088	1.38[ 1.13e+00, 1.627]	0.22
MYCL	0.43	1.05[ 0.918889,1.190]	0.74		MYCL	0.0082	0.88[ 0.7893,0.977]	0.12		BAG4	0.0088	1.33[ 1.11e+00, 1.545]	0.22
MYD88	0.16	1.10[ 0.963788,1.230]	0.51		MYD88	0.2	0.92[ 0.8007,1.048]	0.58		GPX2	0.0089	0.84[ 7.03e-01, 0.973]	0.23
MYH1	0.32	1.11[ 0.899750,1.322]	0.66		MYH1	0.63	1.04[ 0.8863,1.187]	0.87		PRR16	0.0089	1.25[ 1.08e+00, 1.413]	0.23
MYH3	0.27	1.11[ 0.919897,1.306]	0.62		MYH3	0.36	1.05[ 0.9485,1.142]	0.72		KCNH8	0.0089	0.84[ 7.04e-01, 0.973]	0.23
MYH4	0.29	1.05[ 0.957489,1.144]	0.64		MYH4	0.11	1.14[ 0.9741,1.311]	0.45		ACADSB	0.0089	0.80[ 6.31e-01, 0.971]	0.23
MYH6	0.34	1.09[ 0.909677,1.274]	0.67		MYH6	0.14	1.09[ 0.9734,1.216]	0.49		DUSP10	0.0089	1.34[ 1.12e+00, 1.565]	0.23
MYH7	0.95	1.01[ 0.833522,1.178]	0.98		MYH7	0.65	0.98[ 0.8866,1.072]	0.88		SPATS2	0.0089	1.29[ 1.10e+00, 1.492]	0.23
MYH8	0.099	1.08[ 0.987156,1.166]	0.42		MYH8	0.27	1.09[ 0.9353,1.241]	0.65		SHMT2	0.0089	1.30[ 1.10e+00, 1.493]	0.23
MYH9	0.15	1.14[ 0.960744,1.310]	0.49		MYH9	0.12	1.08[ 0.9798,1.189]	0.46		SOX11	0.0089	1.19[ 1.06e+00, 1.316]	0.23
MYH10	0.31	0.94[ 0.811302,1.064]	0.66		MYH10	0.07	1.11[ 0.9947,1.230]	0.37		KRT13	0.0089	1.49[ 1.18e+00, 1.788]	0.23
MYL1	0.83	1.01[ 0.921723,1.097]	0.94		MYL1	0.1	1.10[ 0.9836,1.224]	0.43		VSTM2L	0.009	1.22[ 1.07e+00, 1.379]	0.23
MYL2	0.83	1.01[ 0.922579,1.097]	0.94		MYL2	0.2	1.10[ 0.9492,1.260]	0.57		CEBPB	0.009	1.31[ 1.10e+00, 1.514]	0.23
MYL3	0.018	0.90[ 0.814568,0.989]	0.19		MYL3	0.25	1.08[ 0.9458,1.218]	0.62		LRRC37A15P	0.009	1.58[ 1.23e+00, 1.935]	0.23
MYL4	0.83	1.02[ 0.812191,1.233]	0.94		MYL4	0.78	0.99[ 0.9010,1.075]	0.93		PHKA1P1	0.009	0.65[ 3.10e-01, 0.981]	0.23
MYL5	0.043	0.85[ 0.698476,1.010]	0.28		MYL5	0.021	0.89[ 0.7977,0.991]	0.21		TNIP1	0.009	1.42[ 1.15e+00, 1.689]	0.23
MYO1A	0.82	1.01[ 0.895507,1.132]	0.94		MYO1A	0.4	1.05[ 0.9316,1.171]	0.75		RPS10P2	0.009	0.64[ 2.91e-01, 0.982]	0.23
MYO1C	0.15	1.17[ 0.953602,1.380]	0.49		MYO1C	0.0055	1.16[ 1.0549,1.275]	0.1		ASAP1	0.009	1.31[ 1.10e+00, 1.518]	0.23
MYO1D	0.062	1.09[ 0.997542,1.179]	0.34		MYO1D	0.57	1.03[ 0.9367,1.114]	0.84		PTK7	0.0091	1.30[ 1.10e+00, 1.509]	0.23
MYO5A	0.36	1.10[ 0.888376,1.316]	0.7		MYO5A	0.12	1.07[ 0.9827,1.163]	0.46		SUMO2	0.0091	1.25[ 1.08e+00, 1.417]	0.23
MYO5B	0.67	0.95[ 0.709354,1.191]	0.88		MYO5B	0.57	0.94[ 0.7304,1.152]	0.84		CHEK1	0.0091	1.43[ 1.16e+00, 1.704]	0.23
MYO6	0.12	0.92[ 0.812876,1.027]	0.45		MYO6	0.18	0.94[ 0.8536,1.031]	0.55		CYP4F25P	0.0091	0.45[-1.58e-01, 1.061]	0.23
MYO7A	0.17	1.07[ 0.970196,1.176]	0.52		MYO7A	0.5	0.97[ 0.8819,1.060]	0.81		SFN	0.0091	1.46[ 1.17e+00, 1.753]	0.23
MYO9A	0.18	0.94[ 0.852068,1.032]	0.54		MYO9A	0.17	1.10[ 0.9633,1.232]	0.53		PBK	0.0091	1.38[ 1.13e+00, 1.626]	0.23
MYO9B	0.25	1.10[ 0.932801,1.269]	0.61		MYO9B	0.063	1.14[ 0.9988,1.273]	0.35		PPY2P	0.0091	0.70[ 4.24e-01, 0.974]	0.23
MYO10	0.024	1.37[ 1.089304,1.644]	0.22		MYO10	0.56	1.03[ 0.9236,1.140]	0.84		FANCI	0.0091	1.54[ 1.21e+00, 1.867]	0.23
MYOC	0.99	1.00[ 0.847095,1.154]	1		MYOC	0.33	1.06[ 0.9377,1.186]	0.7		ABHD14A	0.0091	0.82[ 6.65e-01, 0.972]	0.23
MYOD1	0.94	0.99[ 0.851723,1.138]	0.98		MYOD1	0.35	1.06[ 0.9324,1.191]	0.71		MGC27345	0.0091	0.78[ 5.81e-01, 0.970]	0.23
MYOG	0.31	1.08[ 0.929013,1.232]	0.65		MYOG	0.83	1.01[ 0.9005,1.123]	0.95		KLC3	0.0091	1.28[ 1.09e+00, 1.470]	0.23
PPP1R12B	0.75	0.98[ 0.862153,1.100]	0.91		PPP1R12B	0.028	1.13[ 1.0185,1.243]	0.24		WISP3	0.0091	1.25[ 1.08e+00, 1.427]	0.23
PPP1R12A	0.92	1.00[ 0.915679,1.094]	0.97		PPP1R12A	0.12	1.10[ 0.9789,1.213]	0.46		LIF	0.0091	1.33[ 1.11e+00, 1.550]	0.23
MYT1	0.82	0.99[ 0.862174,1.110]	0.94		MYT1	0.0057	1.29[ 1.1049,1.471]	0.1		LAMB1	0.0092	1.31[ 1.10e+00, 1.523]	0.23
NAB1	0.036	0.91[ 0.828278,1.000]	0.26		NAB1	0.0084	0.89[ 0.7987,0.978]	0.13		GOLGA8N	0.0092	1.34[ 1.12e+00, 1.567]	0.23
NACA	0.14	0.94[ 0.845749,1.026]	0.48		NACA	0.14	1.09[ 0.9725,1.214]	0.49		RNF38	0.0092	0.83[ 6.95e-01, 0.973]	0.23
NAGA	0.15	1.07[ 0.978091,1.155]	0.49		NAGA	0.87	0.99[ 0.8792,1.102]	0.96		CTSV	0.0092	1.41[ 1.15e+00, 1.680]	0.23
NAGLU	0.35	0.96[ 0.873609,1.047]	0.69		NAGLU	0.57	0.97[ 0.8596,1.079]	0.84		C11orf54	0.0092	0.83[ 6.92e-01, 0.973]	0.23
HNRNPM	0.35	1.08[ 0.920903,1.230]	0.68		HNRNPM	0.042	0.91[ 0.8169,1.003]	0.29		EFHD1	0.0092	0.83[ 6.96e-01, 0.973]	0.23
NAIP	0.92	1.01[ 0.889264,1.123]	0.97		NAIP	0.87	1.01[ 0.9000,1.118]	0.97		KATNAL2	0.0092	0.83[ 6.81e-01, 0.973]	0.23
NAP1L1	0.18	0.94[ 0.856543,1.031]	0.53		NAP1L1	0.027	1.10[ 1.0145,1.193]	0.23		SLC22A4	0.0093	1.33[ 1.11e+00, 1.555]	0.23
NBL1	0.14	0.94[ 0.853942,1.024]	0.48		NBL1	0.00041	1.28[ 1.1412,1.422]	0.023		GPN1	0.0093	1.42[ 1.15e+00, 1.684]	0.23
NAP1L3	0.025	0.89[ 0.790915,0.994]	0.22		NAP1L3	0.021	1.15[ 1.0295,1.273]	0.2		RNU6-605P	0.0093	0.65[ 3.24e-01, 0.981]	0.23
NAP1L4	0.41	0.95[ 0.817238,1.078]	0.73		NAP1L4	0.67	1.03[ 0.9070,1.144]	0.89		ZNF91	0.0093	0.84[ 7.10e-01, 0.974]	0.23
NARS	0.43	0.97[ 0.878321,1.053]	0.74		NARS	0.3	0.95[ 0.8651,1.044]	0.67		TBC1D15	0.0093	1.20[ 1.06e+00, 1.344]	0.23
NASP	0.22	1.14[ 0.929099,1.341]	0.57		NASP	0.35	0.95[ 0.8292,1.064]	0.71		DHRS9	0.0093	1.46[ 1.17e+00, 1.758]	0.23
NUBP1	0.82	0.99[ 0.903934,1.076]	0.94		NUBP1	0.25	0.91[ 0.7467,1.074]	0.63		ANKRD50	0.0093	1.26[ 1.08e+00, 1.437]	0.23
NBN	0.5	1.03[ 0.942939,1.117]	0.78		NBN	0.56	0.97[ 0.8697,1.072]	0.84		WDYHV1	0.0093	1.23[ 1.07e+00, 1.395]	0.23
NCAM2	0.083	0.92[ 0.832672,1.015]	0.39		NCAM2	0.25	1.08[ 0.9451,1.217]	0.63		PPFIA3	0.0094	0.84[ 7.01e-01, 0.974]	0.23
NCBP1	0.036	1.16[ 1.017720,1.298]	0.26		NCBP1	0.63	0.98[ 0.8749,1.077]	0.87		NAPSB	0.0094	0.83[ 6.80e-01, 0.973]	0.23
NCF2	0.51	1.04[ 0.915503,1.171]	0.79		NCF2	0.53	1.06[ 0.8753,1.243]	0.82		RPL26L1	0.0094	1.25[ 1.08e+00, 1.420]	0.23
NCF4	0.36	1.07[ 0.920372,1.220]	0.7		NCF4	0.35	0.95[ 0.8303,1.064]	0.71		COLCA2	0.0094	0.78[ 5.86e-01, 0.971]	0.23
NCK1	0.54	1.03[ 0.940067,1.113]	0.81		NCK1	0.82	1.01[ 0.9034,1.121]	0.95		RAD51AP1	0.0094	1.40[ 1.14e+00, 1.662]	0.23
NDN	0.44	0.94[ 0.790154,1.095]	0.75		NDN	0.025	1.13[ 1.0203,1.232]	0.22		RAD21	0.0094	1.27[ 1.09e+00, 1.452]	0.23
NDP	0.061	0.88[ 0.745075,1.016]	0.33		NDP	0.00085	0.86[ 0.7736,0.951]	0.034		BCAT1	0.0094	1.39[ 1.14e+00, 1.643]	0.23
NDUFA1	0.29	1.05[ 0.960029,1.134]	0.64		NDUFA1	0.66	0.98[ 0.8798,1.078]	0.89		CA2	0.0094	0.84[ 7.07e-01, 0.974]	0.23
NDUFA2	0.57	1.05[ 0.884592,1.208]	0.82		NDUFA2	0.65	1.03[ 0.9088,1.146]	0.88		CSMD2	0.0094	1.20[ 1.06e+00, 1.340]	0.23
NDUFA3	0.51	0.97[ 0.878875,1.062]	0.79		NDUFA3	0.066	1.12[ 0.9965,1.240]	0.36		CCND2P1	0.0094	0.23[-9.24e-01, 1.374]	0.23
NDUFA5	0.00044	0.86[ 0.775592,0.946]	0.022		NDUFA5	0.22	0.94[ 0.8513,1.037]	0.59		HGF	0.0094	0.84[ 7.04e-01, 0.974]	0.23
NDUFA6	0.3	1.11[ 0.909876,1.307]	0.65		NDUFA6	0.11	0.93[ 0.8278,1.023]	0.44		HNRNPCP6	0.0095	0.65[ 3.08e-01, 0.983]	0.23
NDUFA7	0.19	0.94[ 0.855959,1.031]	0.54		NDUFA7	0.08	0.92[ 0.8342,1.014]	0.39		IER5L	0.0095	1.19[ 1.06e+00, 1.325]	0.23
NEB	0.72	1.03[ 0.875813,1.180]	0.9		NEB	0.31	1.06[ 0.9476,1.165]	0.68		RAB31	0.0095	1.32[ 1.11e+00, 1.533]	0.23
NDUFA9	0.067	1.25[ 1.006209,1.487]	0.35		NDUFA9	0.11	1.10[ 0.9786,1.227]	0.45		ZNF841	0.0095	1.20[ 1.06e+00, 1.335]	0.23
NDUFA10	0.1	0.93[ 0.838657,1.019]	0.42		NDUFA10	0.55	1.03[ 0.9241,1.143]	0.83		PCDHGA10	0.0095	1.24[ 1.08e+00, 1.410]	0.23
NDUFAB1	0.091	1.11[ 0.986285,1.242]	0.4		NDUFAB1	0.8	1.02[ 0.8828,1.152]	0.94		PTGES3	0.0095	1.22[ 1.07e+00, 1.368]	0.23
NDUFB1	0.8	0.99[ 0.882382,1.091]	0.93		NDUFB1	0.74	0.98[ 0.8775,1.088]	0.92		CLCF1	0.0095	1.18[ 1.05e+00, 1.316]	0.23
NDUFB2	0.22	1.12[ 0.938513,1.292]	0.57		NDUFB2	0.85	0.99[ 0.8990,1.084]	0.96		CMSS1	0.0096	1.35[ 1.12e+00, 1.584]	0.23
NDUFB3	0.42	1.04[ 0.948463,1.123]	0.73		NDUFB3	0.29	1.08[ 0.9386,1.214]	0.66		DDX41	0.0096	1.25[ 1.08e+00, 1.419]	0.23
NDUFB4	0.63	1.02[ 0.932215,1.111]	0.86		NDUFB4	0.64	1.03[ 0.9031,1.157]	0.87		OR1D3P	0.0096	3.33[ 2.40e+00, 4.262]	0.23
NDUFB5	0.19	1.06[ 0.971931,1.142]	0.55		NDUFB5	0.99	1.00[ 0.8898,1.112]	1		TADA2B	0.0096	0.81[ 6.40e-01, 0.972]	0.23
NDUFB8	0.58	0.98[ 0.884615,1.066]	0.83		NDUFB8	0.21	1.12[ 0.9398,1.291]	0.59		DLX3	0.0096	1.27[ 1.09e+00, 1.456]	0.23
NDUFB9	0.27	1.35[ 0.806166,1.886]	0.62		NDUFB9	0.077	1.11[ 0.9922,1.225]	0.38		EGFL6	0.0096	1.26[ 1.08e+00, 1.432]	0.23
NDUFB10	0.65	0.98[ 0.885811,1.072]	0.87		NDUFB10	0.16	0.92[ 0.8024,1.038]	0.52		LRRFIP1	0.0096	1.21[ 1.06e+00, 1.354]	0.23
NDUFC1	0.63	1.04[ 0.889395,1.182]	0.86		NDUFC1	0.48	0.97[ 0.8807,1.057]	0.79		PERP	0.0096	1.34[ 1.12e+00, 1.572]	0.23
NDUFC2	0.37	1.04[ 0.951254,1.132]	0.7		NDUFC2	0.13	0.94[ 0.8477,1.024]	0.49		NMB	0.0097	1.49[ 1.18e+00, 1.794]	0.23
NDUFS1	0.066	1.16[ 0.998604,1.331]	0.35		NDUFS1	0.84	1.01[ 0.8783,1.149]	0.95		KRT222	0.0097	0.79[ 6.07e-01, 0.972]	0.23
NDUFS2	0.52	1.05[ 0.888347,1.220]	0.8		NDUFS2	0.19	1.06[ 0.9704,1.149]	0.57		RNU6-241P	0.0097	1.69[ 1.29e+00, 2.099]	0.23
NDUFS3	0.91	0.99[ 0.866899,1.119]	0.97		NDUFS3	0.0058	0.88[ 0.7880,0.973]	0.1		RNU6-747P	0.0097	1.69[ 1.29e+00, 2.099]	0.23
NDUFV1	0.11	1.22[ 0.972058,1.461]	0.43		NDUFV1	0.025	0.90[ 0.8159,0.994]	0.22		ST6GALNAC5	0.0097	1.19[ 1.06e+00, 1.326]	0.23
NDUFS4	0.12	0.94[ 0.850934,1.021]	0.45		NDUFS4	0.49	1.03[ 0.9435,1.118]	0.8		TP53I3	0.0097	1.36[ 1.12e+00, 1.592]	0.23
NDUFS5	0.66	1.02[ 0.928810,1.112]	0.87		NDUFS5	0.4	0.95[ 0.8409,1.067]	0.75		NUP62CL	0.0097	1.34[ 1.11e+00, 1.571]	0.23
NDUFS6	0.12	1.36[ 0.959739,1.760]	0.46		NDUFS6	0.31	1.06[ 0.9427,1.184]	0.68		SEC23A	0.0097	1.34[ 1.11e+00, 1.569]	0.23
NDUFS8	0.13	1.15[ 0.967606,1.335]	0.46		NDUFS8	0.0096	0.89[ 0.8039,0.980]	0.13		CALU	0.0098	1.33[ 1.11e+00, 1.549]	0.23
NDUFV2	0.062	0.92[ 0.829746,1.009]	0.34		NDUFV2	0.055	0.91[ 0.8200,1.008]	0.33		L3HYPDH	0.0098	1.25[ 1.08e+00, 1.422]	0.23
NDUFV3	0.43	1.09[ 0.875720,1.297]	0.74		NDUFV3	0.18	0.92[ 0.8027,1.042]	0.55		ARRDC5	0.0098	0.81[ 6.47e-01, 0.973]	0.23
DRG1	0.53	1.04[ 0.916196,1.163]	0.8		DRG1	0.013	0.89[ 0.7981,0.984]	0.16		CDKN3	0.0098	1.46[ 1.17e+00, 1.750]	0.23
NEDD4	0.4	0.95[ 0.843497,1.066]	0.72		NEDD4	0.0039	1.21[ 1.0784,1.344]	0.083		DUSP6	0.0099	1.24[ 1.07e+00, 1.406]	0.24
2019-09-02	0.011	0.90[ 0.813829,0.982]	0.14		2019-09-02	0.17	1.13[ 0.9517,1.304]	0.54		RNU6-627P	0.0099	0.59[ 1.82e-01, 0.999]	0.24
RPL10A	0.0064	0.85[ 0.735653,0.970]	0.11		RPL10A	0.89	1.01[ 0.9166,1.096]	0.97		MMP13	0.0099	1.25[ 1.08e+00, 1.418]	0.24
NEDD8	0.21	1.12[ 0.939852,1.293]	0.57		NEDD8	0.98	1.00[ 0.8751,1.121]	0.99		KIAA0408	0.0099	0.83[ 6.85e-01, 0.974]	0.24
NEDD9	0.28	0.95[ 0.865116,1.042]	0.63		NEDD9	0.71	1.02[ 0.9039,1.141]	0.91		KRTAP13-1	0.0099	0.81[ 6.43e-01, 0.973]	0.24
NEFM	0.33	0.96[ 0.866437,1.047]	0.67		NEFM	0.17	1.07[ 0.9720,1.163]	0.54		CCNL2	0.0099	1.31[ 1.10e+00, 1.519]	0.24
NEFH	0.26	0.92[ 0.785408,1.064]	0.61		NEFH	0.56	1.03[ 0.9209,1.146]	0.84		GDE1	0.0099	1.21[ 1.06e+00, 1.362]	0.24
NELL1	0.73	1.01[ 0.929931,1.100]	0.9		NELL1	0.013	1.12[ 1.0281,1.207]	0.16		CLDND1	0.0099	1.31[ 1.10e+00, 1.512]	0.24
NEFL	0.92	0.99[ 0.870444,1.117]	0.97		NEFL	0.07	1.08[ 0.9949,1.173]	0.37		TH	0.0099	1.37[ 1.12e+00, 1.609]	0.24
NEK1	0.062	0.88[ 0.737905,1.018]	0.34		NEK1	0.45	1.05[ 0.9170,1.187]	0.78		RNU2-13P	0.01	0.65[ 3.15e-01, 0.984]	0.24
NEK2	0.038	1.37[ 1.067463,1.677]	0.27		NEK2	0.1	1.08[ 0.9858,1.182]	0.43		FOXF1	0.01	0.84[ 7.06e-01, 0.975]	0.24
NELL2	0.038	0.92[ 0.829388,1.001]	0.27		NELL2	0.53	1.03[ 0.9329,1.130]	0.82		RNU1-124P	0.01	2.04[ 1.49e+00, 2.597]	0.24
NEO1	0.098	0.92[ 0.811941,1.022]	0.41		NEO1	0.19	0.94[ 0.8572,1.031]	0.56		C2orf27AP1	0.01	0.48[-8.51e-02, 1.049]	0.24
NEU2	0.59	0.95[ 0.775234,1.131]	0.83		NEU2	0.27	1.09[ 0.9293,1.260]	0.65		TMEM198B	0.01	0.79[ 6.00e-01, 0.973]	0.24
NEUROD1	0.93	1.01[ 0.828895,1.187]	0.97		NEUROD1	0.52	1.03[ 0.9348,1.128]	0.82		MRPL52	0.01	1.24[ 1.07e+00, 1.400]	0.24
NEUROD2	0.9	0.99[ 0.821727,1.157]	0.97		NEUROD2	0.91	1.01[ 0.8702,1.145]	0.98		PXDN	0.01	1.33[ 1.11e+00, 1.549]	0.24
NEUROG1	0.11	1.21[ 0.969090,1.459]	0.44		NEUROG1	0.48	1.04[ 0.9224,1.166]	0.79		UBE2C	0.01	1.51[ 1.19e+00, 1.824]	0.24
NFE2	0.096	0.93[ 0.847150,1.017]	0.41		NFE2	0.92	0.99[ 0.8799,1.109]	0.98		RNF181	0.01	1.37[ 1.13e+00, 1.617]	0.24
NFIL3	0.059	1.23[ 1.011299,1.454]	0.33		NFIL3	0.22	1.07[ 0.9618,1.172]	0.59		MIR579	0.01	1.42[ 1.15e+00, 1.690]	0.24
NFKBIB	0.017	1.12[ 1.025413,1.216]	0.18		NFKBIB	0.0037	1.16[ 1.0578,1.263]	0.081		XRN1	0.01	1.29[ 1.09e+00, 1.485]	0.24
NFKBIE	0.67	1.02[ 0.929911,1.109]	0.87		NFKBIE	0.27	0.94[ 0.8393,1.049]	0.65		SEC61A1	0.01	1.38[ 1.13e+00, 1.632]	0.24
NFKBIL1	0.84	0.99[ 0.871624,1.105]	0.95		NFKBIL1	0.17	0.92[ 0.7901,1.043]	0.54		TRBV7-1	0.01	2.37[ 1.70e+00, 3.040]	0.24
TONSL	0.53	1.06[ 0.871948,1.250]	0.8		TONSL	0.44	1.07[ 0.8882,1.261]	0.77		MAL2	0.01	1.30[ 1.10e+00, 1.504]	0.24
NFX1	0.69	0.97[ 0.789393,1.142]	0.89		NFX1	5.4e-06	0.82[ 0.7283,0.906]	0.0013		ZFYVE19	0.01	1.26[ 1.08e+00, 1.447]	0.24
NFYA	0.02	1.17[ 1.035114,1.305]	0.2		NFYA	0.18	1.10[ 0.9599,1.235]	0.55		GPX8	0.01	1.18[ 1.05e+00, 1.317]	0.24
NFYB	0.34	1.08[ 0.920416,1.233]	0.68		NFYB	0.024	1.11[ 1.0174,1.199]	0.22		KLF13	0.01	0.84[ 7.06e-01, 0.976]	0.24
NFYC	0.92	1.00[ 0.915054,1.094]	0.97		NFYC	0.61	0.98[ 0.8893,1.066]	0.86		SNX18P12	0.01	0.65[ 3.04e-01, 0.986]	0.24
NHLH1	0.67	0.97[ 0.834531,1.108]	0.88		NHLH1	0.55	1.04[ 0.9096,1.171]	0.83		KIF20A	0.01	1.48[ 1.18e+00, 1.787]	0.24
SNU13	0.088	1.08[ 0.989943,1.164]	0.39		SNU13	0.33	0.94[ 0.8262,1.063]	0.7		SNORA60	0.01	1.25[ 1.07e+00, 1.417]	0.24
NID1	0.28	1.08[ 0.935492,1.229]	0.63		NID1	0.0079	1.18[ 1.0535,1.297]	0.12		PSG4	0.01	1.25[ 1.08e+00, 1.420]	0.24
NINJ1	0.13	0.88[ 0.722239,1.047]	0.47		NINJ1	0.01	0.86[ 0.7365,0.977]	0.14		RNU6-577P	0.01	1.49[ 1.18e+00, 1.794]	0.24
NIT1	0.14	1.09[ 0.973643,1.198]	0.48		NIT1	0.1	0.93[ 0.8391,1.019]	0.43		CRYM	0.01	0.85[ 7.24e-01, 0.977]	0.24
NKG7	0.47	1.07[ 0.880729,1.260]	0.77		NKG7	0.45	0.95[ 0.8056,1.089]	0.77		ADAM12	0.01	1.32[ 1.11e+00, 1.544]	0.24
NKTR	0.9	0.99[ 0.808065,1.169]	0.97		NKTR	0.73	1.02[ 0.9134,1.124]	0.91		BCL6	0.01	1.25[ 1.08e+00, 1.430]	0.24
NKX2-2	2.3e-07	1.28[ 1.182352,1.371]	0.00014		NKX2-2	0.28	1.07[ 0.9451,1.195]	0.65		NOTCH2NL	0.01	1.33[ 1.11e+00, 1.547]	0.24
NKX3-1	0.47	1.06[ 0.902774,1.213]	0.76		NKX3-1	0.096	1.16[ 0.9814,1.341]	0.42		TFG	0.01	1.35[ 1.12e+00, 1.584]	0.24
NKX6-1	0.47	0.97[ 0.873822,1.060]	0.76		NKX6-1	0.55	1.05[ 0.8946,1.200]	0.83		CATSPER1	0.01	1.47[ 1.17e+00, 1.768]	0.24
NMB	0.14	1.19[ 0.951691,1.431]	0.49		NMB	0.7	1.02[ 0.9304,1.104]	0.9		KIF18A	0.01	1.35[ 1.12e+00, 1.591]	0.24
NMBR	0.93	1.01[ 0.820017,1.197]	0.97		NMBR	0.061	1.12[ 0.9991,1.240]	0.34		BLM	0.01	1.30[ 1.09e+00, 1.502]	0.24
NME1	8.5e-05	1.20[ 1.106616,1.291]	0.0076		NME1	0.57	0.97[ 0.8431,1.088]	0.84		MIR645	0.01	1.40[ 1.14e+00, 1.667]	0.24
NME2	0.28	1.05[ 0.955844,1.153]	0.63		NME2	0.98	1.00[ 0.8622,1.142]	0.99		RNF103	0.01	0.81[ 6.40e-01, 0.974]	0.24
NME3	0.00069	0.86[ 0.776671,0.950]	0.03		NME3	0.34	0.96[ 0.8644,1.049]	0.7		RUVBL1	0.01	1.20[ 1.06e+00, 1.335]	0.24
NME4	0.5	1.03[ 0.942637,1.117]	0.78		NME4	0.0029	1.14[ 1.0529,1.232]	0.071		GGH	0.01	1.22[ 1.06e+00, 1.369]	0.24
NMT1	0.65	0.98[ 0.889803,1.070]	0.87		NMT1	0.68	0.98[ 0.8945,1.070]	0.89		ANAPC11	0.01	1.44[ 1.16e+00, 1.729]	0.24
NOP2	0.12	1.29[ 0.963148,1.612]	0.45		NOP2	0.038	1.10[ 1.0079,1.191]	0.28		RNF216P1	0.01	1.26[ 1.08e+00, 1.435]	0.24
CNOT4	0.55	0.97[ 0.887539,1.061]	0.81		CNOT4	0.18	0.91[ 0.7673,1.052]	0.55		MCM10	0.01	1.34[ 1.11e+00, 1.569]	0.24
NOTCH2	0.0097	0.90[ 0.810774,0.981]	0.13		NOTCH2	0.25	1.06[ 0.9587,1.163]	0.62		FAM83B	0.01	1.24[ 1.07e+00, 1.402]	0.24
FLOT1	0.012	1.20[ 1.053538,1.338]	0.15		FLOT1	0.8	0.98[ 0.8635,1.106]	0.94		SNPH	0.01	0.84[ 7.12e-01, 0.976]	0.24
NOTCH4	0.2	1.07[ 0.963168,1.182]	0.55		NOTCH4	0.99	1.00[ 0.8562,1.142]	1		ZNF287	0.01	0.84[ 7.07e-01, 0.976]	0.24
NOV	0.2	0.94[ 0.854763,1.034]	0.55		NOV	0.025	1.10[ 1.0158,1.191]	0.22		BHLHE41	0.01	1.19[ 1.05e+00, 1.319]	0.24
NOVA1	0.61	1.03[ 0.907786,1.158]	0.84		NOVA1	0.021	1.14[ 1.0257,1.249]	0.21		ULBP3	0.01	1.18[ 1.05e+00, 1.317]	0.24
NOVA2	0.66	1.05[ 0.839089,1.253]	0.87		NOVA2	0.067	1.17[ 0.9983,1.339]	0.36		CDK16	0.01	1.31[ 1.10e+00, 1.528]	0.24
PNP	0.033	1.51[ 1.123180,1.899]	0.25		PNP	0.078	0.92[ 0.8340,1.014]	0.38		RNU6-410P	0.01	0.62[ 2.44e-01, 0.994]	0.24
NPAS1	0.88	0.98[ 0.765021,1.202]	0.96		NPAS1	0.31	1.10[ 0.9154,1.278]	0.68		SMOX	0.01	1.25[ 1.07e+00, 1.417]	0.24
NPAS2	0.44	0.97[ 0.874651,1.057]	0.75		NPAS2	0.96	1.00[ 0.8652,1.141]	0.99		POU2AF1	0.01	0.81[ 6.46e-01, 0.975]	0.24
NPC1	0.066	1.24[ 1.005348,1.470]	0.35		NPC1	0.28	1.07[ 0.9460,1.192]	0.65		MED18	0.011	0.83[ 6.94e-01, 0.976]	0.24
ADRA2C	0.013	1.12[ 1.029395,1.213]	0.16		ADRA2C	0.8	0.99[ 0.8894,1.086]	0.94		LGI1	0.011	0.84[ 6.97e-01, 0.976]	0.24
CD180	0.96	1.00[ 0.874914,1.131]	0.99		CD180	0.38	1.06[ 0.9284,1.188]	0.73		PIEZO1	0.011	1.35[ 1.11e+00, 1.583]	0.24
AOC1	0.21	1.12[ 0.938994,1.303]	0.56		AOC1	0.86	1.01[ 0.9170,1.099]	0.96		TRABD	0.011	1.19[ 1.05e+00, 1.329]	0.24
PSKH1	0.34	1.10[ 0.898172,1.309]	0.68		PSKH1	0.29	1.07[ 0.9436,1.194]	0.66		KLHL5	0.011	1.30[ 1.10e+00, 1.509]	0.24
NPPB	0.53	1.03[ 0.939033,1.117]	0.8		NPPB	0.58	1.05[ 0.8726,1.227]	0.85		CSTF2	0.011	1.36[ 1.12e+00, 1.596]	0.24
NPTX1	0.38	1.08[ 0.909358,1.244]	0.71		NPTX1	0.15	1.12[ 0.9632,1.280]	0.51		PGAM1P12	0.011	0.50[-4.19e-02, 1.042]	0.24
MCC	0.91	0.99[ 0.908117,1.082]	0.97		MCC	0.39	1.04[ 0.9503,1.127]	0.74		IAH1	0.011	1.19[ 1.05e+00, 1.319]	0.24
MC5R	0.014	1.12[ 1.027396,1.209]	0.16		MC5R	0.74	0.98[ 0.8731,1.091]	0.92		KRAS	0.011	1.29[ 1.09e+00, 1.485]	0.24
SLC11A2	0.35	1.06[ 0.932401,1.193]	0.69		SLC11A2	0.4	1.04[ 0.9497,1.126]	0.74		HSF1	0.011	1.19[ 1.05e+00, 1.329]	0.24
NRAP	0.044	1.09[ 1.004688,1.183]	0.29		NRAP	0.25	0.95[ 0.8591,1.040]	0.63		LYPD5	0.011	1.20[ 1.06e+00, 1.340]	0.24
NRAS	0.86	1.02[ 0.792200,1.248]	0.95		NRAS	0.13	1.12[ 0.9686,1.281]	0.48		LILRP1	0.011	0.57[ 1.35e-01, 1.009]	0.24
NRCAM	0.24	1.09[ 0.942118,1.238]	0.6		NRCAM	0.26	1.05[ 0.9620,1.141]	0.64		CALR	0.011	1.26[ 1.08e+00, 1.446]	0.24
NRDC	0.068	1.18[ 0.998293,1.360]	0.35		NRDC	0.58	1.02[ 0.9374,1.111]	0.85		EXO1	0.011	1.36[ 1.12e+00, 1.593]	0.24
NRF1	0.16	1.06[ 0.974885,1.155]	0.51		NRF1	0.56	0.97[ 0.8849,1.064]	0.84		ARHGAP18	0.011	1.26[ 1.08e+00, 1.437]	0.24
NRGN	0.14	1.10[ 0.971326,1.237]	0.47		NRGN	0.49	0.97[ 0.8746,1.062]	0.8		QRICH2	0.011	0.84[ 7.07e-01, 0.977]	0.24
NRL	0.2	0.95[ 0.858508,1.033]	0.56		NRL	0.98	1.00[ 0.9108,1.087]	0.99		ZPBP2	0.011	0.83[ 6.82e-01, 0.976]	0.24
NRTN	0.5	0.97[ 0.875600,1.062]	0.78		NRTN	0.055	0.92[ 0.8330,1.007]	0.33		RGS3	0.011	1.23[ 1.07e+00, 1.384]	0.24
NSF	0.12	1.07[ 0.982885,1.155]	0.45		NSF	0.0029	1.14[ 1.0526,1.231]	0.071		TMED7-TICAM2	0.011	1.36[ 1.12e+00, 1.597]	0.24
NT5E	0.086	1.18[ 0.987526,1.380]	0.39		NT5E	0.067	1.11[ 0.9962,1.225]	0.36		MXRA5	0.011	1.22[ 1.07e+00, 1.380]	0.24
NTF3	0.091	0.93[ 0.838462,1.016]	0.4		NTF3	0.0026	1.19[ 1.0731,1.302]	0.067		ARHGEF11	0.011	0.82[ 6.55e-01, 0.975]	0.24
NTF4	0.91	1.02[ 0.656626,1.387]	0.97		NTF4	0.94	0.99[ 0.8622,1.128]	0.98		CDK1	0.011	1.43[ 1.15e+00, 1.710]	0.24
NTHL1	0.14	1.07[ 0.978029,1.156]	0.49		NTHL1	0.55	0.97[ 0.8772,1.067]	0.83		RGPD5	0.011	1.28[ 1.09e+00, 1.474]	0.24
NTRK2	6.7e-09	0.78[ 0.687640,0.863]	1.3e-05		NTRK2	0.65	1.02[ 0.9333,1.106]	0.88		RNU6-369P	0.011	1.65[ 1.26e+00, 2.043]	0.24
NTRK3	0.18	0.94[ 0.848053,1.031]	0.53		NTRK3	0.22	1.09[ 0.9492,1.228]	0.6		OR8G3P	0.011	0.62[ 2.46e-01, 0.995]	0.24
NTN3	0.41	1.04[ 0.947469,1.130]	0.73		NTN3	0.17	1.15[ 0.9463,1.359]	0.54		DUSP4	0.011	1.25[ 1.07e+00, 1.420]	0.24
ROR1	0.57	1.04[ 0.909939,1.165]	0.82		ROR1	0.0022	1.18[ 1.0709,1.284]	0.061		CDRT3	0.011	2.07[ 1.50e+00, 2.643]	0.24
ROR2	0.47	0.96[ 0.863916,1.065]	0.77		ROR2	0.033	1.20[ 1.0278,1.366]	0.26		KRT80	0.011	1.33[ 1.11e+00, 1.556]	0.24
DDR2	0.19	1.11[ 0.949970,1.266]	0.55		DDR2	0.0025	1.21[ 1.0858,1.343]	0.066		NCOA7	0.011	0.84[ 7.02e-01, 0.977]	0.24
NTS	0.47	0.97[ 0.877159,1.059]	0.77		NTS	0.52	1.03[ 0.9380,1.121]	0.82		GUSBP10	0.011	1.50[ 1.18e+00, 1.817]	0.24
NUCB1	0.11	1.16[ 0.976620,1.343]	0.43		NUCB1	0.0029	1.14[ 1.0535,1.234]	0.071		IGFL2	0.011	1.24[ 1.07e+00, 1.406]	0.24
NUCB2	0.39	0.94[ 0.806730,1.079]	0.71		NUCB2	0.027	0.89[ 0.7848,0.996]	0.24		CTSG	0.011	0.84[ 7.11e-01, 0.977]	0.24
NUMA1	0.4	0.94[ 0.785152,1.090]	0.72		NUMA1	0.082	0.93[ 0.8375,1.015]	0.39		HNRNPA1P58	0.011	0.48[-8.93e-02, 1.055]	0.24
NUP88	0.34	1.09[ 0.910625,1.267]	0.68		NUP88	0.79	0.99[ 0.8995,1.077]	0.94		FN3KRP	0.011	1.32[ 1.10e+00, 1.536]	0.24
NR4A2	0.99	1.00[ 0.868266,1.130]	1		NR4A2	0.91	0.99[ 0.8946,1.094]	0.98		ADI1	0.011	0.83[ 6.76e-01, 0.976]	0.24
NVL	0.032	1.10[ 1.010534,1.183]	0.25		NVL	0.0097	1.17[ 1.0496,1.297]	0.13		RUNDC1	0.011	0.84[ 7.05e-01, 0.977]	0.24
GPR143	0.19	1.06[ 0.970417,1.151]	0.54		GPR143	0.75	1.01[ 0.9260,1.102]	0.92		ISG15	0.011	1.28[ 1.09e+00, 1.471]	0.24
OAS2	0.032	1.17[ 1.023520,1.314]	0.25		OAS2	0.72	1.02[ 0.9117,1.127]	0.91		KIF14	0.011	1.43[ 1.15e+00, 1.711]	0.24
TBC1D25	0.23	1.06[ 0.962798,1.160]	0.58		TBC1D25	0.78	1.02[ 0.8913,1.145]	0.93		CCDC58	0.011	1.33[ 1.11e+00, 1.553]	0.24
OAZ1	0.38	1.06[ 0.930451,1.184]	0.71		OAZ1	0.36	0.95[ 0.8289,1.065]	0.71		DNAJB14	0.011	1.19[ 1.06e+00, 1.335]	0.24
OAZ2	0.81	1.02[ 0.850907,1.191]	0.93		OAZ2	0.93	1.00[ 0.9058,1.086]	0.98		CLIC3	0.011	1.28[ 1.09e+00, 1.475]	0.24
OCA2	0.89	1.01[ 0.915696,1.097]	0.96		OCA2	1	1.00[ 0.9116,1.088]	1		PARP6	0.011	1.24[ 1.07e+00, 1.413]	0.24
OCM2	0.84	0.99[ 0.893951,1.087]	0.94		OCM2	0.41	1.05[ 0.9359,1.158]	0.75		SNORD116-23	0.011	0.65[ 3.19e-01, 0.988]	0.24
OCRL	0.00019	1.23[ 1.117618,1.338]	0.013		OCRL	0.075	0.92[ 0.8343,1.013]	0.38		QRFPR	0.011	1.26[ 1.08e+00, 1.440]	0.24
ODC1	0.1	1.16[ 0.978123,1.347]	0.42		ODC1	0.15	1.10[ 0.9673,1.236]	0.51		IGKV4-1	0.011	0.70[ 4.25e-01, 0.980]	0.24
ODF1	0.56	1.04[ 0.910443,1.166]	0.82		ODF1	0.11	1.12[ 0.9789,1.260]	0.44		KRT33A	0.011	1.21[ 1.06e+00, 1.367]	0.24
ODF2	0.015	1.40[ 1.122419,1.676]	0.17		ODF2	0.022	0.91[ 0.8190,0.992]	0.21		CPXM2	0.011	0.84[ 7.08e-01, 0.977]	0.24
OGDH	0.0082	1.23[ 1.073236,1.386]	0.12		OGDH	0.31	0.96[ 0.8664,1.046]	0.68		C2orf27AP3	0.011	0.62[ 2.36e-01, 0.997]	0.24
OGN	0.001	0.81[ 0.685355,0.939]	0.039		OGN	0.0076	1.13[ 1.0382,1.220]	0.12		KRTAP2-3	0.011	1.26[ 1.08e+00, 1.448]	0.24
OLR1	0.18	1.08[ 0.966533,1.188]	0.53		OLR1	0.025	1.11[ 1.0165,1.197]	0.22		C4orf48	0.011	1.20[ 1.06e+00, 1.339]	0.24
OMG	0.33	1.09[ 0.916657,1.254]	0.67		OMG	0.22	1.05[ 0.9674,1.142]	0.6		HERPUD2	0.011	1.21[ 1.06e+00, 1.353]	0.24
OMP	0.36	1.05[ 0.949342,1.141]	0.69		OMP	0.52	1.04[ 0.9105,1.178]	0.81		HDAC7	0.011	1.23[ 1.07e+00, 1.394]	0.24
OPCML	0.96	1.00[ 0.892290,1.103]	0.99		OPCML	0.4	1.04[ 0.9470,1.131]	0.75		KLK10	0.011	1.36[ 1.12e+00, 1.596]	0.24
TNFRSF11B	0.14	0.89[ 0.730816,1.049]	0.48		TNFRSF11B	0.049	0.92[ 0.8311,1.005]	0.31		TRAV36DV7	0.011	0.57[ 1.22e-01, 1.013]	0.24
OPHN1	0.44	0.97[ 0.877699,1.055]	0.75		OPHN1	0.36	0.95[ 0.8346,1.063]	0.72		BMS1	0.011	1.26[ 1.08e+00, 1.434]	0.25
OPRD1	0.62	0.98[ 0.879087,1.073]	0.85		OPRD1	0.37	1.07[ 0.9226,1.210]	0.72		CENPN	0.011	1.41[ 1.14e+00, 1.674]	0.25
OPRK1	0.86	0.99[ 0.850754,1.126]	0.95		OPRK1	0.64	1.02[ 0.9270,1.119]	0.87		FBLN1	0.011	0.85[ 7.20e-01, 0.978]	0.25
OPRL1	0.7	0.96[ 0.758551,1.164]	0.89		OPRL1	0.022	1.13[ 1.0224,1.231]	0.21		OSBPL3	0.011	1.40[ 1.14e+00, 1.668]	0.25
OPRM1	0.11	1.21[ 0.970001,1.447]	0.44		OPRM1	0.00086	1.16[ 1.0705,1.248]	0.034		NDC80	0.011	1.22[ 1.06e+00, 1.383]	0.25
OR1D2	0.5	1.03[ 0.937109,1.128]	0.78		OR1D2	0.67	0.98[ 0.8581,1.092]	0.89		RNU6-808P	0.011	1.49[ 1.18e+00, 1.802]	0.25
OR1F1	0.23	0.88[ 0.656479,1.096]	0.58		OR1F1	0.64	0.97[ 0.8274,1.108]	0.88		CPQ	0.011	0.76[ 5.47e-01, 0.976]	0.25
OR2C1	0.14	0.94[ 0.845074,1.027]	0.49		OR2C1	0.45	0.97[ 0.8752,1.058]	0.78		TCEA3	0.011	0.81[ 6.39e-01, 0.976]	0.25
OR3A1	0.73	1.02[ 0.924304,1.108]	0.9		OR3A1	0.33	1.06[ 0.9444,1.169]	0.69		MET	0.011	1.67[ 1.27e+00, 2.076]	0.25
OR3A2	0.1	0.93[ 0.830832,1.020]	0.42		OR3A2	0.35	1.06[ 0.9395,1.174]	0.71		FAM86C2P	0.011	0.79[ 5.94e-01, 0.976]	0.25
ORC1	0.25	1.24[ 0.867185,1.619]	0.6		ORC1	0.36	0.95[ 0.8295,1.066]	0.72		MTHFD2P7	0.011	1.42[ 1.14e+00, 1.696]	0.25
ORC4	0.44	1.05[ 0.922283,1.181]	0.74		ORC4	0.32	1.05[ 0.9550,1.140]	0.68		LINC01108	0.011	2.06[ 1.49e+00, 2.630]	0.25
ORC5	0.34	1.18[ 0.835564,1.516]	0.68		ORC5	0.82	1.01[ 0.8967,1.130]	0.95		POFUT2	0.011	1.27[ 1.08e+00, 1.463]	0.25
SLC22A18	0.044	0.92[ 0.827677,1.003]	0.29		SLC22A18	0.73	1.02[ 0.9084,1.129]	0.92		TMEM40	0.011	1.49[ 1.17e+00, 1.801]	0.25
SLC22A18AS	0.18	1.11[ 0.954121,1.268]	0.53		SLC22A18AS	0.34	1.07[ 0.9292,1.211]	0.7		FCRLB	0.011	1.29[ 1.09e+00, 1.495]	0.25
ORM1	0.4	1.09[ 0.888164,1.285]	0.72		ORM1	0.56	1.04[ 0.8996,1.184]	0.84		ZNF546	0.011	0.84[ 7.04e-01, 0.978]	0.25
ORM2	0.37	1.06[ 0.926508,1.201]	0.7		ORM2	0.52	0.95[ 0.8093,1.099]	0.81		KTI12	0.011	0.84[ 7.08e-01, 0.978]	0.25
OSBP	0.76	1.03[ 0.838681,1.221]	0.91		OSBP	0.27	0.93[ 0.7985,1.061]	0.65		FGFR2	0.011	0.85[ 7.13e-01, 0.978]	0.25
OTC	0.32	0.95[ 0.862601,1.047]	0.66		OTC	0.47	1.05[ 0.9159,1.184]	0.78		CLDN4	0.011	1.24[ 1.07e+00, 1.410]	0.25
CLDN11	1.8e-06	0.81[ 0.716372,0.896]	0.00062		CLDN11	0.06	1.12[ 0.9997,1.242]	0.34		HAPLN3	0.011	1.22[ 1.06e+00, 1.374]	0.25
OTX1	0.0051	1.15[ 1.050751,1.252]	0.095		OTX1	0.76	1.02[ 0.8904,1.150]	0.92		TRIM59	0.011	1.24[ 1.07e+00, 1.406]	0.25
OTX2	0.23	1.26[ 0.873694,1.653]	0.58		OTX2	0.37	1.05[ 0.9380,1.169]	0.72		MTHFD1	0.011	1.28[ 1.08e+00, 1.470]	0.25
OVGP1	0.77	1.01[ 0.924117,1.103]	0.92		OVGP1	0.00012	0.84[ 0.7533,0.931]	0.01		BIRC7	0.011	1.24[ 1.07e+00, 1.409]	0.25
OXA1L	0.42	1.08[ 0.889105,1.272]	0.73		OXA1L	0.068	0.92[ 0.8343,1.011]	0.36		HIST1H2AC	0.011	1.34[ 1.11e+00, 1.575]	0.25
OXCT1	0.08	1.23[ 0.993450,1.472]	0.38		OXCT1	0.014	1.14[ 1.0335,1.248]	0.17		ADAMTS14	0.011	1.42[ 1.14e+00, 1.703]	0.25
OXT	0.0025	0.88[ 0.789655,0.964]	0.063		OXT	0.21	1.09[ 0.9516,1.226]	0.59		SLC39A4	0.011	1.30[ 1.09e+00, 1.500]	0.25
OXTR	0.065	0.92[ 0.828177,1.010]	0.34		OXTR	0.46	1.05[ 0.9217,1.173]	0.78		KIT	0.011	0.85[ 7.16e-01, 0.978]	0.25
P2RX1	0.21	0.92[ 0.790268,1.052]	0.56		P2RX1	0.27	1.07[ 0.9505,1.181]	0.65		HIST2H2BF	0.011	1.45[ 1.16e+00, 1.749]	0.25
P2RX3	0.89	1.01[ 0.827491,1.197]	0.96		P2RX3	0.44	1.04[ 0.9375,1.144]	0.77		HIF1A	0.011	1.31[ 1.10e+00, 1.522]	0.25
P2RX4	0.013	0.90[ 0.810615,0.985]	0.16		P2RX4	0.086	0.92[ 0.8316,1.016]	0.4		ART4	0.011	0.82[ 6.57e-01, 0.977]	0.25
P2RX5	0.45	1.03[ 0.946093,1.122]	0.75		P2RX5	0.37	1.06[ 0.9314,1.184]	0.73		LYSMD2	0.011	0.84[ 7.06e-01, 0.978]	0.25
P2RX7	0.38	0.96[ 0.863354,1.055]	0.71		P2RX7	0.41	1.07[ 0.9049,1.234]	0.75		RAB1B	0.011	1.23[ 1.07e+00, 1.398]	0.25
P2RY2	0.092	1.18[ 0.983318,1.383]	0.4		P2RY2	0.85	0.99[ 0.8583,1.118]	0.96		VWA5B2	0.011	0.84[ 7.00e-01, 0.978]	0.25
P2RY4	0.36	1.08[ 0.909531,1.253]	0.7		P2RY4	0.44	1.06[ 0.9147,1.198]	0.77		C17orf53	0.011	1.41[ 1.14e+00, 1.680]	0.25
P2RY6	0.1	1.22[ 0.977194,1.465]	0.42		P2RY6	0.31	0.95[ 0.8397,1.054]	0.67		PRDX6	0.011	1.25[ 1.07e+00, 1.421]	0.25
P2RY11	0.12	0.93[ 0.830603,1.024]	0.45		P2RY11	0.8	1.02[ 0.8730,1.164]	0.94		ZNF429	0.011	0.84[ 7.07e-01, 0.978]	0.25
P4HA1	0.00063	1.16[ 1.074896,1.252]	0.029		P4HA1	0.011	1.14[ 1.0365,1.238]	0.14		SETD8P1	0.012	0.66[ 3.26e-01, 0.989]	0.25
P4HB	0.13	1.18[ 0.961676,1.405]	0.46		P4HB	0.18	0.93[ 0.8319,1.036]	0.55		CXorf38	0.012	1.34[ 1.11e+00, 1.567]	0.25
PA2G4	0.017	1.19[ 1.044346,1.337]	0.18		PA2G4	0.93	1.00[ 0.9082,1.085]	0.98		SF3B2	0.012	1.29[ 1.09e+00, 1.488]	0.25
PEBP1	0.19	0.93[ 0.825661,1.038]	0.54		PEBP1	0.8	0.99[ 0.8992,1.078]	0.94		SPAG5	0.012	1.26[ 1.08e+00, 1.438]	0.25
PABPC3	0.061	1.09[ 0.998269,1.190]	0.33		PABPC3	0.76	0.98[ 0.8815,1.087]	0.92		SPOCK1	0.012	1.59[ 1.22e+00, 1.951]	0.25
PCSK6	0.087	0.85[ 0.656214,1.041]	0.39		PCSK6	0.006	0.83[ 0.6940,0.966]	0.1		TMEM130	0.012	0.83[ 6.77e-01, 0.977]	0.25
PAEP	0.31	1.07[ 0.936668,1.205]	0.65		PAEP	0.84	0.99[ 0.8625,1.112]	0.95		MIR151B	0.012	2.55[ 1.81e+00, 3.286]	0.25
PAFAH1B1	0.23	0.93[ 0.807751,1.052]	0.59		PAFAH1B1	0.32	1.06[ 0.9452,1.168]	0.69		SOCS5P5	0.012	2.84[ 2.02e+00, 3.672]	0.25
PAFAH1B2	0.48	0.94[ 0.784161,1.105]	0.77		PAFAH1B2	0.47	1.07[ 0.8789,1.264]	0.79		RNA5SP359	0.012	3.61[ 2.60e+00, 4.633]	0.25
PFKM	0.86	0.99[ 0.903829,1.080]	0.95		PFKM	0.11	1.10[ 0.9824,1.209]	0.44		P2RY13	0.012	0.84[ 7.11e-01, 0.978]	0.25
PRDX1	0.45	1.06[ 0.909988,1.204]	0.75		PRDX1	0.07	0.92[ 0.8340,1.012]	0.37		NKIRAS2	0.012	1.21[ 1.06e+00, 1.358]	0.25
SERPINE1	0.03	1.31[ 1.062921,1.566]	0.24		SERPINE1	9.2e-05	1.27[ 1.1476,1.392]	0.0087		SLCO1B1	0.012	1.23[ 1.07e+00, 1.394]	0.25
SERPINB2	0.024	1.10[ 1.016526,1.193]	0.22		SERPINB2	0.012	1.19[ 1.0495,1.321]	0.15		EPSTI1	0.012	1.19[ 1.05e+00, 1.323]	0.25
PAK1	0.46	1.03[ 0.944723,1.122]	0.76		PAK1	0.37	0.95[ 0.8475,1.060]	0.72		ATF2	0.012	1.32[ 1.10e+00, 1.532]	0.25
PAK2	0.91	0.99[ 0.884464,1.103]	0.97		PAK2	0.042	1.09[ 1.0056,1.182]	0.29		PGC	0.012	0.85[ 7.20e-01, 0.979]	0.25
PAK3	0.24	1.10[ 0.937979,1.257]	0.6		PAK3	0.84	0.99[ 0.8893,1.091]	0.95		SALL4	0.012	1.18[ 1.05e+00, 1.319]	0.25
REG3A	0.16	1.07[ 0.975034,1.162]	0.5		REG3A	0.4	0.96[ 0.8731,1.053]	0.75		NAP1L2	0.012	0.84[ 7.07e-01, 0.979]	0.25
PAPPA	0.9	0.99[ 0.895096,1.093]	0.97		PAPPA	0.0055	1.25[ 1.0911,1.418]	0.1		LMAN1	0.012	1.48[ 1.17e+00, 1.793]	0.25
PRKN	0.34	0.95[ 0.847441,1.056]	0.68		PRKN	0.69	1.02[ 0.9266,1.110]	0.9		TNFRSF12A	0.012	1.23[ 1.07e+00, 1.400]	0.25
PARN	0.24	1.06[ 0.963280,1.148]	0.59		PARN	0.16	1.07[ 0.9755,1.158]	0.52		RNU4-71P	0.012	3.61[ 2.59e+00, 4.635]	0.25
PAWR	0.014	1.14[ 1.034034,1.254]	0.17		PAWR	0.05	1.14[ 1.0057,1.268]	0.31		KBTBD6	0.012	0.84[ 7.06e-01, 0.979]	0.25
PAX2	0.67	1.02[ 0.928539,1.110]	0.88		PAX2	0.16	0.94[ 0.8519,1.028]	0.52		ITGAV	0.012	1.30[ 1.09e+00, 1.507]	0.25
PAX5	0.73	0.98[ 0.894376,1.074]	0.9		PAX5	0.86	1.01[ 0.8947,1.126]	0.96		FAM136A	0.012	1.26[ 1.07e+00, 1.436]	0.25
PAX9	0.044	1.15[ 1.010921,1.284]	0.29		PAX9	0.27	0.95[ 0.8647,1.040]	0.64		OPA1-AS1	0.012	1.46[ 1.16e+00, 1.765]	0.25
PBX3	0.018	0.90[ 0.813128,0.989]	0.19		PBX3	0.41	1.04[ 0.9421,1.142]	0.75		RSRC2	0.012	1.20[ 1.06e+00, 1.347]	0.25
PC	0.14	1.14[ 0.961636,1.326]	0.48		PC	0.34	1.05[ 0.9483,1.150]	0.7		FANCE	0.012	1.35[ 1.11e+00, 1.589]	0.25
PCBD1	0.66	0.96[ 0.800381,1.129]	0.87		PCBD1	0.44	0.97[ 0.8800,1.054]	0.77		ARNT	0.012	0.84[ 7.06e-01, 0.979]	0.25
PCBP2	0.2	0.95[ 0.860207,1.033]	0.56		PCBP2	0.057	1.09[ 0.9994,1.176]	0.33		CLEC1A	0.012	0.85[ 7.12e-01, 0.979]	0.25
PCCA	0.59	1.02[ 0.937537,1.110]	0.83		PCCA	0.77	0.98[ 0.8743,1.094]	0.93		ATG12	0.012	1.19[ 1.05e+00, 1.329]	0.25
PCCB	0.38	1.04[ 0.952728,1.125]	0.7		PCCB	0.93	1.00[ 0.9163,1.091]	0.98		GUCA1A	0.012	1.19[ 1.05e+00, 1.333]	0.25
PCDH1	0.57	1.02[ 0.939512,1.109]	0.82		PCDH1	0.2	1.10[ 0.9515,1.243]	0.58		PARD6A	0.012	0.84[ 7.07e-01, 0.979]	0.25
PCDHGC3	0.083	1.09[ 0.990779,1.183]	0.38		PCDHGC3	0.22	1.13[ 0.9331,1.322]	0.59		MUTYH	0.012	0.85[ 7.14e-01, 0.979]	0.25
PCDH8	0.94	1.00[ 0.913430,1.093]	0.98		PCDH8	0.025	1.12[ 1.0180,1.214]	0.23		GJA1	0.012	1.29[ 1.09e+00, 1.497]	0.25
PCDH9	0.15	1.07[ 0.976251,1.159]	0.49		PCDH9	6.6e-08	1.31[ 1.2104,1.411]	6.8e-05		ZMAT2	0.012	1.20[ 1.05e+00, 1.341]	0.25
SERPINA5	0.54	0.94[ 0.719150,1.152]	0.8		SERPINA5	0.79	0.99[ 0.8860,1.088]	0.94		PRC1	0.012	1.51[ 1.18e+00, 1.838]	0.25
PCK1	0.71	0.98[ 0.848357,1.104]	0.89		PCK1	0.33	1.06[ 0.9357,1.194]	0.69		PADI1	0.012	1.37[ 1.12e+00, 1.628]	0.25
PCK2	0.019	1.14[ 1.028604,1.257]	0.2		PCK2	0.017	0.87[ 0.7534,0.987]	0.19		GALNT1	0.012	1.29[ 1.09e+00, 1.485]	0.25
PCM1	0.015	0.82[ 0.659694,0.982]	0.17		PCM1	0.38	1.04[ 0.9473,1.137]	0.73		MIR942	0.012	1.43[ 1.14e+00, 1.713]	0.25
PCMT1	0.0069	1.12[ 1.037155,1.209]	0.11		PCMT1	0.052	1.09[ 1.0012,1.175]	0.32		SLC35B2	0.012	1.19[ 1.05e+00, 1.330]	0.26
PCNA	0.045	1.37[ 1.055974,1.687]	0.29		PCNA	0.67	1.03[ 0.9021,1.151]	0.89		TOP2A	0.012	1.49[ 1.17e+00, 1.815]	0.26
PCOLCE	0.91	1.00[ 0.905668,1.084]	0.97		PCOLCE	4.8e-05	1.29[ 1.1663,1.419]	0.0055		PSMA3	0.012	1.28[ 1.08e+00, 1.477]	0.26
CHMP1A	0.15	1.16[ 0.955246,1.362]	0.49		CHMP1A	0.65	1.04[ 0.8713,1.206]	0.88		C16orf87	0.012	1.25[ 1.07e+00, 1.425]	0.26
PCP4	0.29	1.07[ 0.941823,1.196]	0.64		PCP4	0.22	1.07[ 0.9573,1.193]	0.6		LINC00456	0.012	1.73[ 1.29e+00, 2.171]	0.26
PCSK1	0.38	0.96[ 0.875966,1.050]	0.71		PCSK1	0.079	1.13[ 0.9910,1.270]	0.38		MXD4	0.012	0.85[ 7.12e-01, 0.979]	0.26
PCYT1A	0.00026	1.17[ 1.085447,1.260]	0.016		PCYT1A	0.1	1.09[ 0.9850,1.189]	0.43		HIST1H2BD	0.012	1.29[ 1.09e+00, 1.490]	0.26
PDC	0.84	1.01[ 0.921021,1.097]	0.94		PDC	0.079	0.92[ 0.8358,1.014]	0.38		UTP6	0.012	1.19[ 1.05e+00, 1.322]	0.26
PDCD1	0.82	0.99[ 0.903702,1.077]	0.94		PDCD1	0.59	1.04[ 0.8891,1.197]	0.85		REEP4	0.012	1.40[ 1.13e+00, 1.676]	0.26
PDCD2	0.57	0.95[ 0.775374,1.127]	0.82		PDCD2	0.89	0.99[ 0.8926,1.094]	0.97		PHF21A	0.012	1.26[ 1.08e+00, 1.445]	0.26
PDE1A	0.91	1.01[ 0.834459,1.186]	0.97		PDE1A	1.4e-05	1.28[ 1.1656,1.392]	0.0024		RPS7P8	0.012	1.72[ 1.29e+00, 2.153]	0.26
PDE1C	0.028	0.91[ 0.816328,0.996]	0.23		PDE1C	0.26	1.06[ 0.9575,1.158]	0.64		GHR	0.012	0.82[ 6.53e-01, 0.978]	0.26
PDE3A	1	1.00[ 0.894069,1.106]	1		PDE3A	0.22	1.08[ 0.9541,1.210]	0.59		RCC2	0.012	1.26[ 1.08e+00, 1.444]	0.26
PDE3B	0.18	1.25[ 0.920515,1.584]	0.53		PDE3B	0.5	1.03[ 0.9422,1.119]	0.8		GPC4	0.012	1.24[ 1.07e+00, 1.419]	0.26
PDE4A	0.5	1.03[ 0.942280,1.117]	0.79		PDE4A	0.16	1.07[ 0.9730,1.166]	0.53		H3F3AP4	0.012	0.78[ 5.75e-01, 0.979]	0.26
PDE4B	0.95	1.00[ 0.870972,1.138]	0.98		PDE4B	0.33	1.06[ 0.9398,1.181]	0.69		HNRNPC	0.012	1.20[ 1.05e+00, 1.342]	0.26
PDE4C	0.087	1.08[ 0.989776,1.175]	0.39		PDE4C	0.94	1.00[ 0.9165,1.090]	0.98		QTRT1	0.012	0.85[ 7.13e-01, 0.980]	0.26
PDE4D	0.09	1.20[ 0.984675,1.424]	0.4		PDE4D	0.25	0.95[ 0.8585,1.040]	0.63		AP1S3	0.012	1.37[ 1.12e+00, 1.627]	0.26
PDE6A	0.71	1.02[ 0.910879,1.130]	0.89		PDE6A	0.12	1.12[ 0.9765,1.257]	0.45		CMTM3	0.012	1.23[ 1.06e+00, 1.388]	0.26
PDE6C	0.79	1.01[ 0.916142,1.110]	0.93		PDE6C	0.6	1.02[ 0.9349,1.112]	0.86		AMPD3	0.012	1.50[ 1.17e+00, 1.819]	0.26
PDE6D	0.81	1.02[ 0.852093,1.188]	0.94		PDE6D	0.045	1.11[ 1.0056,1.206]	0.3		FAF2	0.012	1.35[ 1.11e+00, 1.585]	0.26
PDE6H	0.93	0.99[ 0.847289,1.140]	0.97		PDE6H	0.28	1.05[ 0.9609,1.137]	0.65		THOC3	0.012	1.42[ 1.14e+00, 1.704]	0.26
PDE8A	0.056	1.21[ 1.010902,1.413]	0.32		PDE8A	0.59	0.97[ 0.8546,1.085]	0.85		MKRN9P	0.012	0.76[ 5.35e-01, 0.980]	0.26
CALCOCO2	0.98	1.00[ 0.820377,1.175]	0.99		CALCOCO2	0.24	1.05[ 0.9650,1.142]	0.62		MRPL28	0.012	1.28[ 1.08e+00, 1.476]	0.26
PDE9A	0.057	1.29[ 1.022531,1.555]	0.32		PDE9A	0.28	0.95[ 0.8652,1.041]	0.65		IGLC1	0.012	0.75[ 5.26e-01, 0.980]	0.26
PDE1B	0.48	0.97[ 0.881698,1.057]	0.77		PDE1B	0.035	1.20[ 1.0267,1.366]	0.26		CD55	0.012	1.18[ 1.05e+00, 1.311]	0.26
PDGFA	0.62	1.02[ 0.934613,1.109]	0.85		PDGFA	0.11	1.14[ 0.9744,1.303]	0.45		HCFC1R1	0.012	1.28[ 1.08e+00, 1.474]	0.26
PDGFB	0.12	1.15[ 0.968630,1.337]	0.45		PDGFB	0.24	1.08[ 0.9514,1.205]	0.61		RN7SL251P	0.012	1.47[ 1.16e+00, 1.780]	0.26
PDGFRA	0.0019	0.88[ 0.789982,0.961]	0.054		PDGFRA	0.002	1.25[ 1.1037,1.389]	0.058		FKBP4	0.012	1.23[ 1.06e+00, 1.394]	0.26
PDE6B	0.045	0.84[ 0.666458,1.014]	0.29		PDE6B	0.043	0.92[ 0.8275,1.003]	0.29		COMMD2	0.013	1.26[ 1.07e+00, 1.445]	0.26
PDGFRB	0.8	0.99[ 0.882908,1.091]	0.93		PDGFRB	3.6e-05	1.40[ 1.2375,1.564]	0.0045		PFDN2	0.013	1.21[ 1.06e+00, 1.366]	0.26
PDHA1	0.0098	1.46[ 1.166712,1.752]	0.13		PDHA1	0.18	0.94[ 0.8522,1.032]	0.55		RHBDF2	0.013	1.33[ 1.10e+00, 1.557]	0.26
PDHA2	0.81	0.97[ 0.730335,1.212]	0.93		PDHA2	0.69	1.02[ 0.9293,1.107]	0.9		CDK7	0.013	1.26[ 1.08e+00, 1.452]	0.26
PDHB	0.012	0.87[ 0.768562,0.981]	0.15		PDHB	0.63	0.98[ 0.8898,1.068]	0.87		GTF2IP2	0.013	1.90[ 1.39e+00, 2.415]	0.26
PDK2	0.79	0.99[ 0.877131,1.095]	0.93		PDK2	0.046	1.11[ 1.0054,1.220]	0.3		MIR211	0.013	1.37[ 1.12e+00, 1.624]	0.26
PDK3	0.074	1.16[ 0.993952,1.322]	0.36		PDK3	0.34	0.96[ 0.8722,1.047]	0.7		STXBP6	0.013	0.84[ 7.08e-01, 0.980]	0.26
PDK4	0.093	0.93[ 0.843071,1.016]	0.4		PDK4	0.28	1.06[ 0.9500,1.174]	0.66		OTUD6B	0.013	1.18[ 1.05e+00, 1.311]	0.26
ENPP1	0.49	0.95[ 0.782666,1.107]	0.78		ENPP1	0.015	1.23[ 1.0592,1.401]	0.17		SSX5	0.013	1.21[ 1.06e+00, 1.371]	0.26
ENPP2	0.49	0.97[ 0.871996,1.063]	0.78		ENPP2	0.82	1.01[ 0.8894,1.140]	0.95		PATL1	0.013	1.44[ 1.15e+00, 1.740]	0.26
ENPP3	0.16	1.14[ 0.952242,1.330]	0.51		ENPP3	0.14	0.93[ 0.8278,1.030]	0.5		STC2	0.013	1.43[ 1.14e+00, 1.722]	0.26
PDPK1	0.46	1.05[ 0.916945,1.183]	0.76		PDPK1	0.69	1.02[ 0.9304,1.105]	0.9		ARHGEF9	0.013	0.85[ 7.12e-01, 0.980]	0.26
SLC26A4	0.85	0.99[ 0.903828,1.080]	0.95		SLC26A4	0.14	0.93[ 0.8189,1.031]	0.5		GLYCTK	0.013	0.84[ 7.06e-01, 0.980]	0.26
PDZK1	0.0093	0.80[ 0.638064,0.972]	0.13		PDZK1	0.54	1.03[ 0.9367,1.121]	0.83		SULF1	0.013	1.27[ 1.08e+00, 1.461]	0.26
PECAM1	0.76	1.01[ 0.927481,1.098]	0.92		PECAM1	0.58	1.03[ 0.9293,1.126]	0.85		TACC1	0.013	0.85[ 7.15e-01, 0.980]	0.26
SERPINF1	0.029	0.91[ 0.816957,0.996]	0.24		SERPINF1	7e-05	1.27[ 1.1483,1.387]	0.0072		GAS5	0.013	1.22[ 1.06e+00, 1.372]	0.26
PEG3	0.79	1.01[ 0.920334,1.105]	0.93		PEG3	0.48	1.05[ 0.9086,1.195]	0.79		SPAG4	0.013	1.32[ 1.10e+00, 1.550]	0.26
PENK	0.45	0.95[ 0.799271,1.093]	0.75		PENK	0.48	1.05[ 0.9214,1.169]	0.79		KANSL1	0.013	1.33[ 1.10e+00, 1.552]	0.26
PEPD	0.26	1.10[ 0.934314,1.256]	0.61		PEPD	0.0083	1.15[ 1.0447,1.259]	0.12		RRM2	0.013	1.27[ 1.08e+00, 1.460]	0.26
PER1	0.59	0.98[ 0.886499,1.066]	0.83		PER1	0.015	1.26[ 1.0699,1.454]	0.17		FBXO45	0.013	1.38[ 1.12e+00, 1.641]	0.26
GATB	0.42	1.04[ 0.945611,1.130]	0.74		GATB	0.19	0.93[ 0.8327,1.037]	0.56		NDUFA12	0.013	1.21[ 1.06e+00, 1.356]	0.26
PEX1	0.84	1.02[ 0.866237,1.164]	0.95		PEX1	0.6	0.97[ 0.8610,1.082]	0.86		APBB2	0.013	1.32[ 1.10e+00, 1.539]	0.26
PEX6	0.15	0.94[ 0.851196,1.027]	0.5		PEX6	0.023	0.89[ 0.7965,0.992]	0.21		LINC00346	0.013	1.47[ 1.16e+00, 1.781]	0.26
PEX7	1	1.00[ 0.866718,1.134]	1		PEX7	0.97	1.00[ 0.9147,1.089]	0.99		SMCR6	0.013	1.88[ 1.37e+00, 2.386]	0.26
PEX10	0.41	1.05[ 0.926703,1.179]	0.73		PEX10	0.086	0.93[ 0.8354,1.016]	0.4		KCNE2	0.013	0.85[ 7.10e-01, 0.980]	0.26
PEX12	0.58	1.07[ 0.834232,1.297]	0.83		PEX12	0.029	0.89[ 0.7752,0.997]	0.24		MEA1	0.013	1.30[ 1.09e+00, 1.509]	0.26
PEX13	0.012	1.27[ 1.079698,1.461]	0.15		PEX13	0.87	1.01[ 0.8872,1.133]	0.97		NBPF10	0.013	1.22[ 1.06e+00, 1.378]	0.26
PF4V1	0.52	1.03[ 0.939476,1.120]	0.79		PF4V1	0.51	1.04[ 0.9244,1.153]	0.81		ADK	0.013	1.25[ 1.07e+00, 1.434]	0.26
PFDN2	0.23	1.25[ 0.880281,1.620]	0.58		PFDN2	0.14	1.11[ 0.9680,1.261]	0.49		ADAMTS12	0.013	1.31[ 1.09e+00, 1.535]	0.26
ATP8B1	0.31	0.94[ 0.808628,1.066]	0.66		ATP8B1	0.36	0.94[ 0.8145,1.071]	0.72		DSG2	0.013	1.38[ 1.12e+00, 1.634]	0.26
PFN1	0.0082	1.28[ 1.092624,1.465]	0.12		PFN1	0.89	0.99[ 0.8871,1.098]	0.97		SLC2A2	0.013	0.84[ 7.05e-01, 0.980]	0.26
PFN2	0.53	1.03[ 0.929930,1.136]	0.8		PFN2	0.63	1.03[ 0.9165,1.138]	0.87		KLKB1	0.013	0.85[ 7.13e-01, 0.981]	0.26
CDK14	0.95	0.99[ 0.803918,1.183]	0.98		CDK14	0.021	1.18[ 1.0376,1.332]	0.21		CDC45	0.013	1.52[ 1.18e+00, 1.851]	0.26
PGC	0.56	0.97[ 0.885853,1.064]	0.82		PGC	0.51	1.04[ 0.9184,1.163]	0.81		LHFPL1	0.013	0.84[ 6.98e-01, 0.980]	0.26
PGGT1B	0.22	1.06[ 0.967407,1.146]	0.57		PGGT1B	0.71	1.02[ 0.9289,1.104]	0.91		ATG14	0.013	1.22[ 1.06e+00, 1.372]	0.26
PGK2	0.51	0.97[ 0.873699,1.064]	0.79		PGK2	0.52	1.03[ 0.9391,1.121]	0.81		FAM107A	0.013	0.83[ 6.78e-01, 0.980]	0.26
PGM1	0.066	1.16[ 0.998696,1.324]	0.35		PGM1	0.14	1.07[ 0.9798,1.154]	0.49		MIR568	0.013	1.36[ 1.11e+00, 1.603]	0.26
PGM3	0.015	1.25[ 1.067757,1.438]	0.17		PGM3	0.9	0.99[ 0.8735,1.112]	0.97		CD109	0.013	1.61[ 1.23e+00, 1.997]	0.26
PGR	0.31	0.89[ 0.645923,1.125]	0.65		PGR	0.098	0.92[ 0.8082,1.022]	0.42		NAMPT	0.013	1.32[ 1.10e+00, 1.541]	0.26
ABCB4	0.51	0.97[ 0.875778,1.063]	0.79		ABCB4	0.086	1.12[ 0.9878,1.259]	0.4		AURKA	0.013	1.43[ 1.14e+00, 1.725]	0.26
PHEX	0.71	1.02[ 0.900910,1.146]	0.89		PHEX	0.29	0.95[ 0.8477,1.049]	0.67		PCBP2P1	0.013	0.62[ 2.41e-01, 1.004]	0.26
PHF1	0.0076	0.89[ 0.810685,0.978]	0.12		PHF1	0.43	1.05[ 0.9326,1.159]	0.76		TREM1	0.013	1.36[ 1.11e+00, 1.607]	0.26
PHKA1	0.32	1.08[ 0.927289,1.227]	0.66		PHKA1	0.0086	0.88[ 0.7879,0.978]	0.13		OR9A3P	0.013	0.58[ 1.48e-01, 1.018]	0.26
PHKB	0.16	1.11[ 0.961776,1.266]	0.5		PHKB	0.056	0.92[ 0.8309,1.007]	0.33		JKAMP	0.013	1.23[ 1.06e+00, 1.401]	0.27
PHYH	0.45	1.07[ 0.890813,1.250]	0.75		PHYH	0.013	1.13[ 1.0301,1.221]	0.16		LINC00922	0.013	1.29[ 1.08e+00, 1.488]	0.27
SERPINB6	0.34	0.93[ 0.776563,1.082]	0.68		SERPINB6	0.0046	0.88[ 0.7980,0.971]	0.092		RNA5SP49	0.013	1.57[ 1.21e+00, 1.939]	0.27
SERPINB10	0.59	1.02[ 0.934553,1.115]	0.83		SERPINB10	0.96	1.00[ 0.9051,1.090]	0.99		RNU7-23P	0.013	1.95[ 1.41e+00, 2.491]	0.27
SERPINI1	0.72	0.98[ 0.899830,1.070]	0.9		SERPINI1	0.011	1.14[ 1.0373,1.245]	0.14		ANKRD13A	0.013	1.20[ 1.05e+00, 1.347]	0.27
SERPINB13	0.08	1.08[ 0.991806,1.175]	0.38		SERPINB13	0.41	1.06[ 0.9219,1.194]	0.75		LDHD	0.013	0.85[ 7.14e-01, 0.981]	0.27
SERPINI2	0.74	0.97[ 0.812692,1.134]	0.9		SERPINI2	0.034	0.88[ 0.7620,1.000]	0.26		MIR548H2	0.013	2.01[ 1.45e+00, 2.578]	0.27
PIGA	0.023	1.12[ 1.020090,1.221]	0.21		PIGA	0.15	0.93[ 0.8414,1.028]	0.51		SNORD116-5	0.013	0.67[ 3.53e-01, 0.993]	0.27
B3GNT3	0.15	1.12[ 0.961625,1.287]	0.49		B3GNT3	0.56	1.04[ 0.9090,1.168]	0.84		FAM71F2	0.013	0.83[ 6.82e-01, 0.980]	0.27
PIGH	0.28	0.92[ 0.776256,1.071]	0.63		PIGH	0.32	1.05[ 0.9484,1.161]	0.68		KCNK18	0.013	1.29[ 1.08e+00, 1.497]	0.27
PIGR	0.81	0.98[ 0.798285,1.159]	0.94		PIGR	0.027	0.90[ 0.8100,0.996]	0.24		FAM19A2	0.013	0.85[ 7.11e-01, 0.981]	0.27
PIK3C2B	0.096	1.08[ 0.987818,1.165]	0.41		PIK3C2B	0.59	1.03[ 0.9169,1.145]	0.85		C1orf105	0.013	1.24[ 1.07e+00, 1.411]	0.27
PIK3C2G	0.0071	0.88[ 0.779943,0.975]	0.11		PIK3C2G	0.49	0.97[ 0.8752,1.061]	0.8		SLC35E4	0.013	1.18[ 1.04e+00, 1.305]	0.27
PIK3C3	0.77	1.02[ 0.871554,1.173]	0.92		PIK3C3	0.52	0.97[ 0.8857,1.059]	0.81		PES1	0.013	1.30[ 1.09e+00, 1.504]	0.27
PIK3CA	0.48	0.97[ 0.881844,1.058]	0.78		PIK3CA	0.95	1.00[ 0.9091,1.085]	0.99		COL20A1	0.013	1.29[ 1.08e+00, 1.497]	0.27
PIK3CB	0.16	1.06[ 0.976644,1.149]	0.5		PIK3CB	0.29	1.07[ 0.9418,1.201]	0.66		MXD1	0.013	1.35[ 1.11e+00, 1.601]	0.27
PIM1	0.33	1.12[ 0.883091,1.363]	0.67		PIM1	0.014	1.15[ 1.0357,1.263]	0.17		ZNF596	0.013	0.85[ 7.15e-01, 0.981]	0.27
PIK3CD	0.11	0.93[ 0.845733,1.021]	0.44		PIK3CD	0.066	1.15[ 0.9980,1.308]	0.36		CEP55	0.013	1.47[ 1.16e+00, 1.779]	0.27
PIK3CG	0.73	0.99[ 0.898562,1.072]	0.9		PIK3CG	0.92	1.00[ 0.9015,1.108]	0.98		SH2D2A	0.013	1.18[ 1.05e+00, 1.314]	0.27
PIK3R1	0.0053	0.89[ 0.801383,0.973]	0.097		PIK3R1	0.082	1.08[ 0.9916,1.168]	0.39		PPP4C	0.013	1.30[ 1.09e+00, 1.510]	0.27
PI4KA	0.73	1.02[ 0.920881,1.113]	0.9		PI4KA	0.7	0.97[ 0.8293,1.116]	0.9		ANXA2P1	0.013	1.22[ 1.06e+00, 1.375]	0.27
PI4KB	0.87	0.99[ 0.902309,1.083]	0.96		PI4KB	0.08	1.12[ 0.9906,1.257]	0.38		ZBED3	0.013	0.85[ 7.10e-01, 0.981]	0.27
PIN1P1	0.35	0.92[ 0.729245,1.103]	0.69		PIN1P1	1	1.00[ 0.8382,1.162]	1		TMEM139	0.013	1.21[ 1.05e+00, 1.356]	0.27
PIN4	0.92	0.99[ 0.857981,1.128]	0.97		PIN4	0.012	0.89[ 0.7959,0.982]	0.15		LYPD6	0.013	0.85[ 7.16e-01, 0.982]	0.27
PIP	0.55	0.95[ 0.769137,1.126]	0.81		PIP	0.69	0.98[ 0.8812,1.079]	0.9		DDX10	0.013	1.25[ 1.07e+00, 1.438]	0.27
PIP4K2A	0.21	1.18[ 0.912508,1.453]	0.57		PIP4K2A	0.63	1.02[ 0.9302,1.114]	0.87		VAMP8	0.014	1.30[ 1.09e+00, 1.506]	0.27
PITPNA	0.52	1.03[ 0.936673,1.126]	0.79		PITPNA	0.087	0.93[ 0.8379,1.016]	0.4		CCNB1	0.014	1.40[ 1.13e+00, 1.665]	0.27
PITX1	0.046	1.20[ 1.016869,1.379]	0.29		PITX1	0.54	0.96[ 0.8332,1.090]	0.83		NCAPH	0.014	1.40[ 1.13e+00, 1.679]	0.27
PITX2	0.12	1.29[ 0.959366,1.631]	0.46		PITX2	0.059	1.10[ 0.9989,1.198]	0.34		OAS1	0.014	1.23[ 1.06e+00, 1.400]	0.27
PITX3	0.51	0.97[ 0.880264,1.061]	0.79		PITX3	0.78	0.98[ 0.8324,1.127]	0.93		LGALS1	0.014	1.33[ 1.10e+00, 1.558]	0.27
PKD2	0.98	1.00[ 0.913310,1.085]	0.99		PKD2	0.015	1.14[ 1.0311,1.244]	0.17		NAT8B	0.014	0.84[ 7.03e-01, 0.981]	0.27
PKLR	0.07	0.92[ 0.834707,1.011]	0.36		PKLR	0.72	1.02[ 0.9277,1.104]	0.91		SLC2A5	0.014	1.31[ 1.09e+00, 1.533]	0.27
PKM	0.0089	1.27[ 1.085577,1.446]	0.13		PKM	0.84	0.99[ 0.8507,1.122]	0.95		RNU6-1156P	0.014	1.44[ 1.14e+00, 1.732]	0.27
PKNOX1	0.84	0.99[ 0.900539,1.081]	0.94		PKNOX1	0.27	1.08[ 0.9439,1.208]	0.64		MIR4692	0.014	1.98[ 1.43e+00, 2.538]	0.27
PKP1	0.29	1.06[ 0.948123,1.177]	0.64		PKP1	0.057	1.11[ 1.0003,1.216]	0.33		TNNI2	0.014	1.33[ 1.10e+00, 1.555]	0.27
PKP2	0.037	1.16[ 1.018682,1.310]	0.26		PKP2	0.0053	0.88[ 0.7943,0.972]	0.099		GPKOW	0.014	1.26[ 1.07e+00, 1.455]	0.27
PLA2G1B	0.0068	0.89[ 0.797379,0.976]	0.11		PLA2G1B	0.5	0.97[ 0.8747,1.063]	0.8		LINC01809	0.014	0.51[-3.02e-02, 1.055]	0.27
PLA2G2A	0.016	1.22[ 1.054905,1.385]	0.18		PLA2G2A	0.026	1.13[ 1.0193,1.235]	0.23		MIR3658	0.014	0.55[ 5.94e-02, 1.036]	0.27
PLA2G5	0.86	0.99[ 0.865729,1.113]	0.95		PLA2G5	0.12	1.08[ 0.9803,1.190]	0.46		SHCBP1	0.014	1.46[ 1.15e+00, 1.767]	0.27
PLAG1	0.52	0.96[ 0.848947,1.079]	0.8		PLAG1	0.0056	1.14[ 1.0459,1.237]	0.1		SNORD27	0.014	1.30[ 1.09e+00, 1.513]	0.27
PLAGL1	0.48	1.08[ 0.862990,1.296]	0.77		PLAGL1	0.057	1.11[ 1.0001,1.217]	0.33		TMEM119	0.014	0.83[ 6.84e-01, 0.981]	0.27
PLAGL2	0.3	1.09[ 0.921182,1.266]	0.65		PLAGL2	0.62	1.04[ 0.8943,1.178]	0.87		IGLV7-43	0.014	0.67[ 3.42e-01, 0.995]	0.27
PLAT	0.0045	0.85[ 0.739944,0.965]	0.088		PLAT	0.033	1.15[ 1.0183,1.279]	0.26		LMO3	0.014	0.83[ 6.79e-01, 0.981]	0.27
PLAU	0.011	1.23[ 1.066841,1.389]	0.14		PLAU	0.0027	1.27[ 1.1110,1.431]	0.068		RPL37A	0.014	1.21[ 1.05e+00, 1.363]	0.27
PLAUR	0.074	1.19[ 0.994971,1.386]	0.37		PLAUR	0.15	1.11[ 0.9658,1.245]	0.51		INSL4	0.014	1.25[ 1.07e+00, 1.437]	0.27
PLCB3	0.43	1.10[ 0.862270,1.328]	0.74		PLCB3	0.26	1.08[ 0.9427,1.223]	0.63		MSH2	0.014	1.28[ 1.08e+00, 1.484]	0.27
PLCB4	0.09	1.18[ 0.984601,1.367]	0.4		PLCB4	0.34	1.05[ 0.9512,1.142]	0.7		RPL23AP84	0.014	0.66[ 3.26e-01, 0.997]	0.27
PLCD1	2.5e-06	0.81[ 0.722967,0.900]	0.00075		PLCD1	0.83	1.02[ 0.8736,1.157]	0.95		OSGIN2	0.014	1.23[ 1.06e+00, 1.405]	0.27
PLCL1	0.15	0.91[ 0.777741,1.042]	0.5		PLCL1	0.28	1.05[ 0.9611,1.134]	0.66		EPHB3	0.014	0.85[ 7.21e-01, 0.982]	0.27
PLCG2	0.54	1.04[ 0.916641,1.159]	0.8		PLCG2	0.89	1.01[ 0.8913,1.125]	0.97		DCDC2	0.014	0.85[ 7.15e-01, 0.982]	0.27
PLD1	0.21	1.15[ 0.924662,1.384]	0.57		PLD1	0.26	1.07[ 0.9506,1.190]	0.63		RN7SL382P	0.014	1.46[ 1.15e+00, 1.769]	0.27
PLEK	0.51	1.04[ 0.918216,1.165]	0.79		PLEK	0.95	1.00[ 0.8536,1.137]	0.99		OR6K6	0.014	1.31[ 1.09e+00, 1.537]	0.27
PLK1	0.0087	1.28[ 1.092213,1.470]	0.13		PLK1	0.67	1.02[ 0.9299,1.108]	0.89		ERMN	0.014	1.31[ 1.09e+00, 1.531]	0.27
PLOD1	0.038	1.26[ 1.036405,1.474]	0.27		PLOD1	0.12	1.08[ 0.9820,1.170]	0.46		RPAIN	0.014	0.85[ 7.09e-01, 0.982]	0.27
PLOD2	0.051	1.14[ 1.005497,1.272]	0.31		PLOD2	0.16	1.12[ 0.9581,1.285]	0.52		MAP3K4	0.014	1.52[ 1.18e+00, 1.861]	0.27
PLP2	0.072	1.46[ 1.040465,1.887]	0.36		PLP2	0.4	1.04[ 0.9407,1.149]	0.74		LOC100505942	0.014	2.06[ 1.47e+00, 2.648]	0.27
PLS1	0.88	1.01[ 0.858733,1.164]	0.96		PLS1	0.17	0.91[ 0.7745,1.046]	0.53		KRT8P17	0.014	1.69[ 1.26e+00, 2.120]	0.27
PLSCR1	0.062	1.22[ 1.006550,1.434]	0.34		PLSCR1	0.81	0.99[ 0.8727,1.100]	0.94		WDR38	0.014	1.21[ 1.05e+00, 1.360]	0.27
PLXNB3	0.31	1.09[ 0.920335,1.263]	0.65		PLXNB3	0.9	1.01[ 0.8794,1.136]	0.97		REEP1	0.014	0.85[ 7.16e-01, 0.982]	0.27
PMCH	0.088	0.93[ 0.837906,1.016]	0.39		PMCH	0.73	0.98[ 0.8473,1.109]	0.91		RPL23AP14	0.014	0.59[ 1.54e-01, 1.020]	0.27
PMCHL1	0.97	1.00[ 0.899909,1.096]	0.99		PMCHL1	0.75	1.02[ 0.9172,1.115]	0.92		LOC100996325	0.014	0.47[-1.31e-01, 1.081]	0.27
PMCHL2	0.34	1.08[ 0.921413,1.233]	0.68		PMCHL2	0.97	1.00[ 0.8200,1.174]	0.99		ACOX2	0.014	0.85[ 7.16e-01, 0.982]	0.27
PML	0.75	1.02[ 0.908649,1.126]	0.91		PML	0.098	0.93[ 0.8328,1.019]	0.42		CCDC18-AS1	0.014	1.80[ 1.32e+00, 2.280]	0.27
PMM1	0.71	1.02[ 0.904357,1.141]	0.89		PMM1	0.39	0.96[ 0.8741,1.051]	0.74		NUDT9P1	0.014	0.80[ 6.18e-01, 0.982]	0.27
PMP2	0.52	1.03[ 0.938288,1.121]	0.8		PMP2	0.36	1.06[ 0.9316,1.189]	0.72		UBFD1	0.014	1.40[ 1.13e+00, 1.680]	0.27
PMP22	0.019	0.90[ 0.815500,0.990]	0.2		PMP22	0.003	1.21[ 1.0827,1.343]	0.073		NFKBIZ	0.014	1.28[ 1.08e+00, 1.486]	0.27
PMS1	0.16	0.94[ 0.849358,1.029]	0.51		PMS1	0.6	1.03[ 0.9046,1.165]	0.86		ZFP36L1	0.014	1.27[ 1.08e+00, 1.469]	0.27
PMS2P1	0.2	1.06[ 0.967335,1.161]	0.55		PMS2P1	0.2	1.17[ 0.9222,1.423]	0.58		EIF5AL1	0.014	1.24[ 1.07e+00, 1.419]	0.27
PMS2P2	0.79	0.99[ 0.891365,1.084]	0.93		PMS2P2	0.28	1.07[ 0.9418,1.206]	0.65		FTH1P14	0.014	0.64[ 2.85e-01, 1.002]	0.27
PMS2P4	0.6	1.05[ 0.865386,1.232]	0.84		PMS2P4	0.14	1.10[ 0.9704,1.232]	0.5		CDYL	0.014	1.21[ 1.06e+00, 1.369]	0.27
PMS2P5	0.014	0.89[ 0.795687,0.984]	0.16		PMS2P5	0.55	1.03[ 0.9250,1.140]	0.83		DYNLT1	0.014	1.29[ 1.08e+00, 1.492]	0.27
EXOSC10	0.16	0.94[ 0.853357,1.029]	0.51		EXOSC10	0.0027	1.25[ 1.1029,1.403]	0.067		HIST2H2BE	0.014	1.33[ 1.10e+00, 1.562]	0.27
PNLIP	0.27	0.93[ 0.812390,1.057]	0.62		PNLIP	0.5	1.06[ 0.8883,1.232]	0.8		SLC9A2	0.014	0.85[ 7.20e-01, 0.983]	0.27
PNLIPRP1	0.67	1.03[ 0.896710,1.161]	0.87		PNLIPRP1	0.29	1.07[ 0.9461,1.186]	0.66		RNU4-18P	0.014	4.28[ 3.10e+00, 5.470]	0.27
PNLIPRP2	0.57	0.97[ 0.884430,1.065]	0.82		PNLIPRP2	0.19	1.07[ 0.9679,1.166]	0.56		CDC20	0.014	1.41[ 1.13e+00, 1.689]	0.27
PNMT	0.55	0.96[ 0.836184,1.090]	0.81		PNMT	0.74	0.99[ 0.8963,1.074]	0.92		MMS22L	0.014	1.25[ 1.07e+00, 1.430]	0.27
PNN	0.2	1.07[ 0.962859,1.185]	0.55		PNN	0.73	1.02[ 0.9048,1.135]	0.91		ST3GAL3	0.014	0.85[ 7.15e-01, 0.982]	0.27
UBL3	0.21	0.91[ 0.754140,1.062]	0.56		UBL3	0.048	1.13[ 1.0064,1.256]	0.31		GINS2	0.014	1.40[ 1.13e+00, 1.672]	0.27
2019-09-05	0.47	1.09[ 0.844123,1.344]	0.77		2019-09-05	0.11	0.88[ 0.7079,1.043]	0.45		LIMK1	0.014	1.44[ 1.14e+00, 1.741]	0.27
2019-09-04	0.75	0.97[ 0.812951,1.135]	0.91		2019-09-04	0.093	1.13[ 0.9847,1.270]	0.41		CKLF	0.014	1.41[ 1.13e+00, 1.683]	0.27
PODXL	0.67	1.04[ 0.855698,1.225]	0.87		PODXL	0.025	0.90[ 0.8124,0.994]	0.22		PRR33	0.014	1.50[ 1.17e+00, 1.836]	0.27
POLB	0.28	0.93[ 0.789019,1.066]	0.63		POLB	0.015	1.11[ 1.0256,1.203]	0.17		HOXC11	0.014	1.19[ 1.05e+00, 1.326]	0.27
POLD1	0.08	1.28[ 0.998314,1.563]	0.38		POLD1	0.014	1.13[ 1.0317,1.234]	0.16		FREM1	0.014	0.85[ 7.11e-01, 0.982]	0.27
POLD2	0.011	1.45[ 1.155743,1.736]	0.14		POLD2	0.15	0.93[ 0.8224,1.033]	0.51		SLC8A3	0.014	0.85[ 7.20e-01, 0.983]	0.27
POLE	0.11	1.16[ 0.972896,1.340]	0.44		POLE	0.49	1.04[ 0.9257,1.156]	0.8		SNRPD1	0.014	1.18[ 1.04e+00, 1.309]	0.28
POLE2	0.064	1.24[ 1.007169,1.466]	0.34		POLE2	0.45	1.04[ 0.9329,1.150]	0.78		HSPB6	0.014	0.85[ 7.19e-01, 0.983]	0.28
POLG	0.085	1.21[ 0.988503,1.439]	0.39		POLG	0.075	0.92[ 0.8249,1.014]	0.38		BLNK	0.014	0.84[ 7.06e-01, 0.983]	0.28
POLR2D	0.17	1.21[ 0.931562,1.492]	0.52		POLR2D	0.78	0.99[ 0.8984,1.077]	0.93		B3GNTL1	0.014	1.24[ 1.07e+00, 1.421]	0.28
POLR2E	0.31	1.09[ 0.922668,1.251]	0.66		POLR2E	0.87	0.99[ 0.9032,1.082]	0.96		SIDT1	0.014	0.85[ 7.19e-01, 0.983]	0.28
POLR2F	0.049	1.19[ 1.013165,1.368]	0.3		POLR2F	0.02	0.90[ 0.8107,0.991]	0.2		H1F0	0.014	1.33[ 1.10e+00, 1.557]	0.28
POLR2G	0.8	1.01[ 0.906828,1.121]	0.93		POLR2G	0.43	0.97[ 0.8768,1.054]	0.76		MYH4	0.014	1.18[ 1.05e+00, 1.318]	0.28
POLR2H	0.024	1.18[ 1.033907,1.334]	0.22		POLR2H	0.86	1.01[ 0.8824,1.141]	0.96		C5orf15	0.014	1.27[ 1.08e+00, 1.473]	0.28
POLR2I	0.22	1.08[ 0.953018,1.213]	0.57		POLR2I	0.3	1.07[ 0.9397,1.202]	0.67		RNU2-42P	0.014	1.48[ 1.16e+00, 1.800]	0.28
POLR2J	0.18	1.07[ 0.971316,1.159]	0.53		POLR2J	0.44	1.06[ 0.9094,1.210]	0.77		TAB2	0.014	1.19[ 1.05e+00, 1.335]	0.28
POLR2K	0.14	1.10[ 0.970811,1.236]	0.48		POLR2K	0.63	1.02[ 0.9285,1.118]	0.87		ACTN1	0.014	1.36[ 1.11e+00, 1.611]	0.28
POLRMT	0.62	0.97[ 0.845397,1.094]	0.85		POLRMT	0.08	0.92[ 0.8321,1.014]	0.39		CDT1	0.014	1.32[ 1.09e+00, 1.546]	0.28
POMC	0.48	0.95[ 0.820869,1.087]	0.77		POMC	0.041	1.19[ 1.0195,1.354]	0.28		LARGE-IT1	0.014	1.67[ 1.25e+00, 2.088]	0.28
PON1	0.83	1.01[ 0.924114,1.094]	0.94		PON1	0.55	1.03[ 0.9343,1.123]	0.83		RN7SL12P	0.014	1.47[ 1.15e+00, 1.778]	0.28
PON2	0.37	0.92[ 0.749893,1.099]	0.7		PON2	0.31	1.06[ 0.9459,1.174]	0.68		ST8SIA2	0.014	1.21[ 1.05e+00, 1.362]	0.28
PON3	0.23	0.95[ 0.860584,1.037]	0.58		PON3	0.82	1.02[ 0.8849,1.145]	0.95		RASA1	0.015	1.45[ 1.15e+00, 1.760]	0.28
POR	0.013	1.30[ 1.088639,1.512]	0.16		POR	0.96	1.00[ 0.8766,1.130]	0.99		PITPNA	0.015	0.85[ 7.09e-01, 0.983]	0.28
POU2F1	0.051	1.09[ 1.001507,1.175]	0.31		POU2F1	0.08	1.11[ 0.9908,1.226]	0.39		RTTN	0.015	1.18[ 1.04e+00, 1.308]	0.28
POU2F2	0.37	0.96[ 0.872583,1.049]	0.7		POU2F2	0.095	1.13[ 0.9834,1.282]	0.42		LOC100128108	0.015	1.48[ 1.16e+00, 1.797]	0.28
POU3F1	0.76	0.99[ 0.891572,1.080]	0.92		POU3F1	0.29	1.09[ 0.9231,1.267]	0.66		ASAP3	0.015	0.85[ 7.09e-01, 0.983]	0.28
POU3F2	0.62	1.05[ 0.850479,1.250]	0.85		POU3F2	0.67	1.03[ 0.9006,1.155]	0.89		TLDC1	0.015	1.86[ 1.35e+00, 2.367]	0.28
POU3F3	0.79	1.03[ 0.830540,1.221]	0.93		POU3F3	0.099	1.11[ 0.9835,1.239]	0.42		TNFRSF10D	0.015	1.22[ 1.06e+00, 1.376]	0.28
HCG9	0.96	1.00[ 0.913003,1.091]	0.99		HCG9	0.51	1.04[ 0.9299,1.141]	0.81		GPATCH8	0.015	1.18[ 1.04e+00, 1.311]	0.28
POU3F4	0.46	1.03[ 0.943651,1.125]	0.76		POU3F4	0.66	1.02[ 0.9261,1.115]	0.89		SLC11A1	0.015	1.28[ 1.08e+00, 1.486]	0.28
POU4F2	0.56	1.04[ 0.909035,1.169]	0.81		POU4F2	0.061	1.09[ 0.9981,1.187]	0.34		MMRN1	0.015	0.85[ 7.09e-01, 0.983]	0.28
POU4F3	0.027	1.11[ 1.015072,1.196]	0.23		POU4F3	0.66	1.03[ 0.9023,1.154]	0.88		HIST1H1E	0.015	1.17[ 1.04e+00, 1.294]	0.28
POU5F1	0.035	1.11[ 1.010568,1.203]	0.26		POU5F1	0.69	0.95[ 0.7112,1.194]	0.9		LHX4	0.015	0.85[ 7.17e-01, 0.983]	0.28
POU5F1B	0.56	0.97[ 0.869481,1.072]	0.81		POU5F1B	0.36	0.86[ 0.5363,1.188]	0.72		SPCS3	0.015	1.25[ 1.07e+00, 1.438]	0.28
POU6F1	0.3	0.96[ 0.873996,1.041]	0.65		POU6F1	0.75	1.02[ 0.8971,1.142]	0.92		INO80C	0.015	1.35[ 1.10e+00, 1.591]	0.28
PPA1	0.38	1.09[ 0.894265,1.285]	0.71		PPA1	0.19	0.94[ 0.8344,1.037]	0.56		ACTG1	0.015	1.19[ 1.05e+00, 1.338]	0.28
PPARA	0.92	0.99[ 0.769171,1.208]	0.97		PPARA	0.12	0.92[ 0.8196,1.026]	0.46		LINC01278	0.015	0.77[ 5.53e-01, 0.984]	0.28
PPARG	0.32	0.96[ 0.867183,1.046]	0.66		PPARG	0.43	1.04[ 0.9472,1.125]	0.76		POC1A	0.015	1.38[ 1.11e+00, 1.638]	0.28
MED1	0.011	1.17[ 1.046186,1.296]	0.15		MED1	0.57	1.04[ 0.9085,1.166]	0.84		RPL12P18	0.015	2.60[ 1.82e+00, 3.390]	0.28
PPEF2	0.65	0.96[ 0.758409,1.154]	0.87		PPEF2	0.38	0.96[ 0.8723,1.051]	0.73		MICB	0.015	1.34[ 1.10e+00, 1.586]	0.28
PPAT	0.0013	1.15[ 1.061094,1.231]	0.044		PPAT	0.066	0.92[ 0.8279,1.011]	0.36		LINC00866	0.015	1.79[ 1.31e+00, 2.262]	0.28
PPBP	0.4	1.11[ 0.863207,1.352]	0.72		PPBP	0.07	1.14[ 0.9951,1.282]	0.37		MLLT11	0.015	1.17[ 1.04e+00, 1.305]	0.28
PPEF1	0.016	1.11[ 1.024166,1.200]	0.17		PPEF1	0.00016	1.37[ 1.2047,1.540]	0.012		SRSF9	0.015	1.48[ 1.16e+00, 1.808]	0.28
CTSA	0.026	1.24[ 1.046188,1.431]	0.23		CTSA	0.0062	1.16[ 1.0511,1.266]	0.11		MIR4260	0.015	1.96[ 1.41e+00, 2.511]	0.28
PPIA	0.75	0.99[ 0.896383,1.075]	0.91		PPIA	0.78	1.02[ 0.8959,1.138]	0.93		ZNF823	0.015	0.85[ 7.25e-01, 0.984]	0.28
PPIB	0.22	1.14[ 0.927274,1.345]	0.57		PPIB	0.0046	0.88[ 0.7912,0.970]	0.092		ATAD5	0.015	1.38[ 1.12e+00, 1.651]	0.28
PPIC	0.72	1.02[ 0.891355,1.157]	0.9		PPIC	0.0003	1.23[ 1.1143,1.342]	0.018		RASSF7	0.015	1.18[ 1.04e+00, 1.315]	0.28
PPID	0.47	0.97[ 0.882444,1.056]	0.77		PPID	0.44	0.97[ 0.8767,1.055]	0.77		LOC100505549	0.015	1.41[ 1.13e+00, 1.685]	0.28
PPM1A	0.038	1.10[ 1.008018,1.188]	0.27		PPM1A	0.67	1.02[ 0.9310,1.107]	0.89		MRPL21	0.015	1.26[ 1.07e+00, 1.453]	0.28
PPM1B	0.85	1.02[ 0.835462,1.198]	0.95		PPM1B	0.95	1.00[ 0.8858,1.122]	0.99		SNRPCP10	0.015	1.89[ 1.36e+00, 2.407]	0.28
PPOX	0.12	0.94[ 0.851260,1.021]	0.45		PPOX	0.43	0.97[ 0.8769,1.054]	0.76		ZFAND5	0.015	1.20[ 1.05e+00, 1.346]	0.28
PPP1CA	0.019	1.26[ 1.063543,1.463]	0.19		PPP1CA	0.11	0.92[ 0.8268,1.023]	0.45		MIR4652	0.015	2.21[ 1.56e+00, 2.864]	0.28
PPP1CB	0.35	1.10[ 0.896201,1.306]	0.68		PPP1CB	0.75	0.99[ 0.8945,1.077]	0.92		NARF	0.015	1.34[ 1.10e+00, 1.581]	0.28
PPP1CC	0.57	0.98[ 0.889323,1.062]	0.82		PPP1CC	0.17	1.08[ 0.9699,1.181]	0.53		ELL2	0.015	1.32[ 1.09e+00, 1.541]	0.28
PPP1R1A	0.12	1.12[ 0.972746,1.264]	0.46		PPP1R1A	0.37	1.04[ 0.9498,1.134]	0.73		NUP85	0.015	1.36[ 1.11e+00, 1.613]	0.28
PPP1R2	0.35	1.09[ 0.910512,1.262]	0.68		PPP1R2	0.29	1.07[ 0.9458,1.184]	0.66		LOC101927668	0.015	0.54[ 3.49e-02, 1.046]	0.28
PPP1R3C	0.36	0.95[ 0.849178,1.058]	0.7		PPP1R3C	0.00022	1.22[ 1.1137,1.331]	0.015		AMIGO2	0.015	1.54[ 1.19e+00, 1.896]	0.28
PPP1R3D	0.00097	1.16[ 1.070749,1.252]	0.037		PPP1R3D	0.92	1.00[ 0.9171,1.092]	0.98		KDM5B	0.015	1.24[ 1.06e+00, 1.415]	0.28
PPP1R7	0.74	0.98[ 0.890039,1.079]	0.91		PPP1R7	0.59	0.97[ 0.8802,1.069]	0.85		FHDC1	0.015	0.84[ 6.95e-01, 0.983]	0.28
PPP1R8	0.59	0.96[ 0.829826,1.099]	0.83		PPP1R8	0.0043	1.13[ 1.0459,1.222]	0.088		CXCR2P1	0.015	0.80[ 6.13e-01, 0.984]	0.28
PPP1R10	0.12	1.15[ 0.968597,1.331]	0.46		PPP1R10	0.089	0.93[ 0.8340,1.016]	0.4		LOC644422	0.015	0.61[ 2.09e-01, 1.016]	0.28
PPP2CA	0.3	0.93[ 0.805166,1.065]	0.65		PPP2CA	0.56	1.05[ 0.8886,1.205]	0.84		SET	0.015	1.25[ 1.07e+00, 1.433]	0.28
PPP2CB	0.038	0.92[ 0.830353,1.001]	0.27		PPP2CB	0.61	1.02[ 0.9314,1.116]	0.86		NCAPD3	0.015	1.43[ 1.13e+00, 1.719]	0.28
PPP2R1A	0.013	1.16[ 1.039604,1.275]	0.16		PPP2R1A	0.17	1.07[ 0.9741,1.156]	0.53		MAP3K7	0.015	1.18[ 1.04e+00, 1.315]	0.28
PPP2R1B	0.46	1.04[ 0.928642,1.157]	0.76		PPP2R1B	0.15	0.92[ 0.8053,1.036]	0.51		SRGAP1	0.015	1.22[ 1.06e+00, 1.388]	0.28
PPP2R2A	7.7e-05	0.84[ 0.750466,0.928]	0.0071		PPP2R2A	0.13	1.10[ 0.9729,1.226]	0.49		KRT79	0.015	1.18[ 1.04e+00, 1.322]	0.28
PPP2R2B	0.79	0.98[ 0.838609,1.123]	0.93		PPP2R2B	0.46	1.03[ 0.9451,1.120]	0.78		METAP1	0.015	1.29[ 1.08e+00, 1.497]	0.28
PPP2R2C	0.015	0.89[ 0.796686,0.986]	0.17		PPP2R2C	0.099	0.91[ 0.7957,1.024]	0.42		MAEL	0.015	0.85[ 7.15e-01, 0.984]	0.28
PPP2R3A	0.02	1.14[ 1.027842,1.254]	0.2		PPP2R3A	0.29	1.05[ 0.9582,1.142]	0.66		ANKRD1	0.015	1.50[ 1.17e+00, 1.834]	0.28
PTPA	0.9	0.99[ 0.796198,1.180]	0.97		PTPA	0.28	0.95[ 0.8679,1.041]	0.66		CTAGE1	0.015	1.18[ 1.04e+00, 1.322]	0.28
PPP2R5B	0.051	1.13[ 1.004404,1.250]	0.31		PPP2R5B	0.18	1.07[ 0.9670,1.178]	0.55		TAC1	0.015	0.85[ 7.10e-01, 0.984]	0.28
PPP2R5C	0.27	1.18[ 0.879391,1.473]	0.62		PPP2R5C	0.28	1.10[ 0.9216,1.288]	0.65		STYXL1	0.015	1.44[ 1.14e+00, 1.742]	0.28
PPP2R5D	0.31	1.11[ 0.900680,1.327]	0.66		PPP2R5D	0.2	0.93[ 0.8125,1.044]	0.57		CDCA2	0.015	1.32[ 1.09e+00, 1.547]	0.28
PPP2R5E	0.00036	1.16[ 1.077914,1.246]	0.019		PPP2R5E	0.31	1.06[ 0.9450,1.174]	0.68		ITCH	0.015	1.40[ 1.12e+00, 1.679]	0.28
PPP3CA	0.31	0.96[ 0.871626,1.043]	0.65		PPP3CA	0.072	1.12[ 0.9940,1.244]	0.37		OR6L2P	0.015	1.85[ 1.34e+00, 2.352]	0.28
PPP4C	0.23	1.21[ 0.891020,1.535]	0.58		PPP4C	0.72	0.98[ 0.8949,1.074]	0.91		ADAM9	0.015	1.37[ 1.11e+00, 1.633]	0.28
PPP3CC	0.0019	0.87[ 0.786852,0.961]	0.054		PPP3CC	0.98	1.00[ 0.9092,1.088]	0.99		ST13P2	0.015	1.63[ 1.23e+00, 2.038]	0.28
PPP3R1	0.06	1.13[ 1.000244,1.264]	0.33		PPP3R1	0.31	1.05[ 0.9576,1.135]	0.68		TRIO	0.015	1.64[ 1.23e+00, 2.042]	0.28
PPP3R2	0.73	0.97[ 0.783092,1.155]	0.9		PPP3R2	0.097	0.90[ 0.7665,1.028]	0.42		ZNF135	0.015	0.85[ 7.20e-01, 0.984]	0.28
PPP5C	0.042	1.18[ 1.017086,1.343]	0.28		PPP5C	0.62	1.02[ 0.9333,1.112]	0.87		JARID2	0.015	1.35[ 1.10e+00, 1.594]	0.28
PPP6C	0.18	1.07[ 0.969587,1.163]	0.54		PPP6C	0.75	0.98[ 0.8639,1.099]	0.92		TMEM229B	0.015	0.84[ 6.99e-01, 0.984]	0.28
PPT1	0.39	0.95[ 0.836805,1.067]	0.72		PPT1	0.08	1.12[ 0.9905,1.240]	0.39		FANK1-AS1	0.015	1.86[ 1.35e+00, 2.369]	0.28
PPY	1	1.00[ 0.841072,1.159]	1		PPY	0.42	1.05[ 0.9285,1.170]	0.76		LOC390251	0.015	1.93[ 1.39e+00, 2.471]	0.28
PRB1	0.72	0.98[ 0.882754,1.082]	0.9		PRB1	0.72	1.02[ 0.9099,1.129]	0.91		MED14	0.015	1.29[ 1.08e+00, 1.499]	0.28
PRB3	0.026	1.11[ 1.015288,1.196]	0.23		PRB3	0.7	1.03[ 0.8787,1.181]	0.9		ATF4P2	0.015	0.63[ 2.48e-01, 1.011]	0.28
PRB4	0.12	0.93[ 0.828853,1.025]	0.45		PRB4	0.72	1.02[ 0.9020,1.142]	0.91		WNK1	0.015	1.27[ 1.07e+00, 1.470]	0.28
PRCC	0.11	1.07[ 0.984825,1.162]	0.43		PRCC	0.61	1.04[ 0.8937,1.182]	0.86		ARHGAP32	0.015	1.40[ 1.12e+00, 1.679]	0.28
PRCP	0.017	0.90[ 0.813278,0.988]	0.18		PRCP	0.67	1.02[ 0.9318,1.106]	0.89		SFTA1P	0.015	1.23[ 1.06e+00, 1.397]	0.28
PRELP	0.35	0.96[ 0.876161,1.046]	0.69		PRELP	0.073	1.14[ 0.9938,1.295]	0.37		KCNMB4	0.015	1.19[ 1.05e+00, 1.336]	0.28
PREP	0.014	1.19[ 1.046540,1.325]	0.17		PREP	0.2	1.08[ 0.9603,1.192]	0.58		GNAZ	0.015	0.86[ 7.28e-01, 0.984]	0.28
PRF1	0.67	0.98[ 0.895149,1.068]	0.87		PRF1	0.024	0.90[ 0.8126,0.993]	0.22		C1QTNF4	0.015	0.83[ 6.76e-01, 0.984]	0.28
SRGN	0.91	1.01[ 0.893408,1.119]	0.97		SRGN	0.58	1.04[ 0.8856,1.204]	0.85		IGHV4-34	0.015	0.70[ 4.00e-01, 0.995]	0.28
PRG2	0.49	1.05[ 0.901035,1.206]	0.78		PRG2	0.79	1.02[ 0.8924,1.141]	0.94		MCM4	0.015	1.43[ 1.13e+00, 1.720]	0.28
PRH1	0.22	0.94[ 0.853002,1.037]	0.57		PRH1	0.58	0.94[ 0.7025,1.171]	0.84		MANF	0.015	1.27[ 1.07e+00, 1.461]	0.28
PRH2	0.66	1.05[ 0.830976,1.267]	0.87		PRH2	0.53	1.08[ 0.8292,1.337]	0.82		LOC730101	0.015	0.82[ 6.47e-01, 0.984]	0.28
PRIM1	0.019	1.12[ 1.022601,1.214]	0.2		PRIM1	0.68	1.02[ 0.9299,1.106]	0.9		MIR154	0.015	0.77[ 5.52e-01, 0.986]	0.28
PRIM2	0.049	1.20[ 1.015303,1.394]	0.3		PRIM2	0.28	0.93[ 0.8026,1.062]	0.66		KCNN4	0.015	1.17[ 1.04e+00, 1.307]	0.28
PRKAA1	0.15	1.10[ 0.967534,1.233]	0.49		PRKAA1	0.59	1.03[ 0.9091,1.160]	0.85		SEC31A	0.015	1.27[ 1.07e+00, 1.473]	0.28
PRKAA2	1	1.00[ 0.911986,1.088]	1		PRKAA2	0.86	0.99[ 0.8889,1.093]	0.96		C4orf47	0.015	1.39[ 1.12e+00, 1.657]	0.28
PRKAB1	0.11	0.89[ 0.747862,1.036]	0.44		PRKAB1	0.71	1.02[ 0.9277,1.105]	0.91		ITGA2	0.015	1.32[ 1.09e+00, 1.546]	0.28
PRKAB2	0.36	1.04[ 0.951746,1.131]	0.7		PRKAB2	0.0016	1.15[ 1.0606,1.235]	0.05		LOC100289518	0.016	1.93[ 1.39e+00, 2.470]	0.28
PRKACA	0.2	1.06[ 0.970692,1.146]	0.55		PRKACA	0.056	1.12[ 1.0016,1.243]	0.33		LDHA	0.016	1.43[ 1.13e+00, 1.723]	0.28
PRKACB	0.32	0.96[ 0.872543,1.044]	0.66		PRKACB	0.63	0.97[ 0.8622,1.085]	0.87		ARMC1	0.016	1.18[ 1.04e+00, 1.318]	0.28
PRKACG	0.51	1.03[ 0.940048,1.121]	0.79		PRKACG	0.81	1.02[ 0.8803,1.152]	0.94		CHD2	0.016	1.17[ 1.04e+00, 1.307]	0.28
PKIA	0.65	0.97[ 0.851959,1.094]	0.87		PKIA	4.7e-05	1.28[ 1.1570,1.397]	0.0054		GOLGA8R	0.016	1.38[ 1.11e+00, 1.641]	0.28
PKIB	0.16	0.88[ 0.706153,1.059]	0.5		PKIB	0.37	1.05[ 0.9369,1.171]	0.72		LCE3E	0.016	1.34[ 1.10e+00, 1.577]	0.28
PRKAR1A	0.72	1.03[ 0.869215,1.188]	0.9		PRKAR1A	0.29	1.05[ 0.9565,1.147]	0.66		GSDMC	0.016	1.27[ 1.07e+00, 1.464]	0.28
PRKAR1B	0.93	0.99[ 0.839152,1.147]	0.97		PRKAR1B	0.06	1.16[ 1.0016,1.311]	0.34		LOC100132781	0.016	1.46[ 1.15e+00, 1.778]	0.28
PRKAR2A	0.014	1.11[ 1.025310,1.195]	0.16		PRKAR2A	0.42	1.04[ 0.9476,1.126]	0.75		SESN1	0.016	0.85[ 7.15e-01, 0.984]	0.28
PRKAR2B	0.43	0.97[ 0.877540,1.054]	0.74		PRKAR2B	0.88	1.01[ 0.9159,1.098]	0.97		STX16	0.016	1.67[ 1.25e+00, 2.095]	0.28
PRKCA	0.8	0.98[ 0.820675,1.140]	0.93		PRKCA	0.3	1.06[ 0.9498,1.165]	0.67		PAK1IP1	0.016	1.18[ 1.04e+00, 1.316]	0.29
PRKCB	0.3	0.95[ 0.864978,1.044]	0.64		PRKCB	0.19	1.10[ 0.9529,1.248]	0.57		RN7SKP210	0.016	0.62[ 2.32e-01, 1.015]	0.29
PRKCG	0.37	1.04[ 0.951465,1.129]	0.7		PRKCG	0.65	1.04[ 0.8769,1.196]	0.88		ZBTB40-IT1	0.016	1.84[ 1.34e+00, 2.351]	0.29
PRKCH	0.93	1.00[ 0.879543,1.110]	0.97		PRKCH	0.033	0.91[ 0.8232,0.998]	0.26		UCHL3	0.016	1.27[ 1.07e+00, 1.475]	0.29
PKN1	0.52	1.03[ 0.942538,1.113]	0.79		PKN1	0.21	1.08[ 0.9564,1.212]	0.58		TAS2R64P	0.016	0.65[ 3.03e-01, 1.006]	0.29
MAFG	0.042	1.09[ 1.005600,1.184]	0.28		MAFG	0.91	1.01[ 0.8857,1.128]	0.98		NOX4	0.016	1.25[ 1.06e+00, 1.428]	0.29
PKN2	0.96	1.00[ 0.910916,1.094]	0.99		PKN2	0.72	1.03[ 0.8796,1.173]	0.91		ZNF831	0.016	0.85[ 7.11e-01, 0.985]	0.29
PRKD1	0.66	1.04[ 0.862219,1.219]	0.87		PRKD1	0.007	1.17[ 1.0518,1.278]	0.11		LINC01354	0.016	1.85[ 1.34e+00, 2.353]	0.29
PRKCQ	0.35	1.08[ 0.912274,1.254]	0.69		PRKCQ	0.46	1.04[ 0.9336,1.148]	0.78		PCDHGA4	0.016	1.22[ 1.05e+00, 1.383]	0.29
PRKCSH	0.048	1.23[ 1.020678,1.437]	0.3		PRKCSH	0.037	1.16[ 1.0173,1.303]	0.27		DRG1	0.016	1.18[ 1.04e+00, 1.321]	0.29
PRKCZ	0.94	1.00[ 0.913886,1.093]	0.98		PRKCZ	0.72	0.98[ 0.8951,1.073]	0.91		MRPL19	0.016	1.25[ 1.07e+00, 1.440]	0.29
PRKDC	0.038	1.27[ 1.038979,1.494]	0.27		PRKDC	0.51	1.03[ 0.9350,1.130]	0.81		KHDRBS1	0.016	1.23[ 1.06e+00, 1.403]	0.29
PRKG1	0.19	1.06[ 0.970877,1.150]	0.54		PRKG1	0.00022	1.31[ 1.1667,1.463]	0.015		LOC645967	0.016	0.56[ 6.76e-02, 1.043]	0.29
MAPK1	0.039	1.28[ 1.041328,1.526]	0.27		MAPK1	0.86	1.01[ 0.8795,1.144]	0.96		NCK1	0.016	1.22[ 1.06e+00, 1.390]	0.29
MAPK3	0.97	1.00[ 0.859180,1.146]	0.99		MAPK3	0.62	1.02[ 0.9318,1.114]	0.87		C10orf55	0.016	1.35[ 1.10e+00, 1.598]	0.29
MAPK4	0.084	1.08[ 0.990960,1.166]	0.39		MAPK4	0.62	0.98[ 0.8731,1.077]	0.87		MROH6	0.016	1.24[ 1.06e+00, 1.414]	0.29
MAPK6	0.068	1.17[ 0.998381,1.351]	0.35		MAPK6	0.21	1.08[ 0.9572,1.207]	0.58		FEN1	0.016	1.33[ 1.09e+00, 1.569]	0.29
MAPK7	0.67	1.02[ 0.932010,1.105]	0.88		MAPK7	0.0043	1.18[ 1.0634,1.293]	0.088		MIR572	0.016	1.70[ 1.26e+00, 2.143]	0.29
MAPK8	0.16	0.94[ 0.852550,1.028]	0.51		MAPK8	0.0044	1.14[ 1.0461,1.224]	0.09		IGHV1-24	0.016	0.68[ 3.57e-01, 1.000]	0.29
MAPK11	0.74	1.01[ 0.930323,1.098]	0.91		MAPK11	0.079	1.12[ 0.9911,1.252]	0.38		CAVIN3	0.016	1.78[ 1.30e+00, 2.265]	0.29
MAPK9	0.02	1.24[ 1.054191,1.416]	0.2		MAPK9	0.75	0.98[ 0.8817,1.086]	0.92		CGB7	0.016	1.73[ 1.28e+00, 2.192]	0.29
MAPK10	0.23	1.11[ 0.935476,1.294]	0.58		MAPK10	0.91	1.00[ 0.9171,1.093]	0.98		MIR4787	0.016	3.08[ 2.14e+00, 4.008]	0.29
MAP2K2	0.4	1.05[ 0.936960,1.160]	0.72		MAP2K2	0.12	0.94[ 0.8503,1.022]	0.46		RPSAP22	0.016	2.05[ 1.46e+00, 2.653]	0.29
MAP2K3	0.0081	1.12[ 1.034863,1.208]	0.12		MAP2K3	0.84	1.01[ 0.9207,1.098]	0.95		TMEM116	0.016	0.85[ 7.17e-01, 0.985]	0.29
MAP2K5	0.38	0.96[ 0.871856,1.051]	0.71		MAP2K5	0.8	1.01[ 0.9104,1.116]	0.94		LOC100505635	0.016	1.55[ 1.18e+00, 1.909]	0.29
MAP2K6	0.96	1.00[ 0.911540,1.084]	0.98		MAP2K6	0.36	0.96[ 0.8605,1.053]	0.71		KCNJ9	0.016	1.26[ 1.07e+00, 1.448]	0.29
MAP2K7	0.29	0.93[ 0.797412,1.066]	0.64		MAP2K7	0.25	1.09[ 0.9390,1.247]	0.62		IL34	0.016	0.84[ 7.04e-01, 0.985]	0.29
EIF2AK2	0.28	1.08[ 0.938407,1.219]	0.63		EIF2AK2	0.76	1.01[ 0.9222,1.105]	0.93		FADS1	0.016	1.27[ 1.07e+00, 1.468]	0.29
DNAJC3	0.0021	1.17[ 1.068591,1.274]	0.057		DNAJC3	0.47	0.95[ 0.8241,1.085]	0.79		SMC4	0.016	1.73[ 1.28e+00, 2.191]	0.29
THAP12	0.47	1.06[ 0.895570,1.229]	0.76		THAP12	0.14	0.93[ 0.8297,1.028]	0.49		CENPI	0.016	1.36[ 1.10e+00, 1.614]	0.29
PRKX	0.14	1.23[ 0.952673,1.498]	0.47		PRKX	0.0078	0.88[ 0.7792,0.976]	0.12		MTMR12	0.016	0.84[ 6.92e-01, 0.985]	0.29
PRKY	0.89	1.01[ 0.812641,1.216]	0.96		PRKY	0.38	0.94[ 0.7843,1.088]	0.73		POLR1C	0.016	0.85[ 7.19e-01, 0.985]	0.29
PRL	1	1.00[ 0.911336,1.088]	1		PRL	0.088	1.10[ 0.9882,1.214]	0.4		CTHRC1	0.016	1.18[ 1.04e+00, 1.317]	0.29
PRM1	0.94	0.99[ 0.859292,1.130]	0.98		PRM1	0.82	0.99[ 0.9023,1.078]	0.95		OR7E8P	0.016	0.68[ 3.51e-01, 1.001]	0.29
PRM2	0.68	0.98[ 0.888561,1.074]	0.88		PRM2	0.068	1.12[ 0.9957,1.241]	0.36		RN7SKP296	0.016	1.34[ 1.10e+00, 1.586]	0.29
PRNP	0.44	1.05[ 0.915803,1.193]	0.75		PRNP	0.5	1.05[ 0.9132,1.180]	0.8		MIR378D2	0.016	1.83[ 1.33e+00, 2.327]	0.29
PSPN	0.33	1.06[ 0.937036,1.188]	0.67		PSPN	0.55	1.04[ 0.9125,1.165]	0.83		CICP6	0.016	0.68[ 3.65e-01, 1.000]	0.29
PROC	0.16	0.94[ 0.851307,1.027]	0.5		PROC	0.41	1.05[ 0.9241,1.185]	0.75		MPZL3	0.016	1.39[ 1.12e+00, 1.667]	0.29
PRODH	0.83	0.99[ 0.900249,1.080]	0.94		PRODH	0.7	0.98[ 0.8939,1.072]	0.9		GRIA4	0.016	0.85[ 7.08e-01, 0.985]	0.29
PROP1	0.11	0.93[ 0.833278,1.021]	0.43		PROP1	0.78	1.02[ 0.8833,1.155]	0.93		SLC38A5	0.016	1.21[ 1.05e+00, 1.368]	0.29
PROS1	8.5e-05	0.85[ 0.760703,0.931]	0.0076		PROS1	0.095	1.08[ 0.9883,1.163]	0.42		ABHD11	0.016	1.18[ 1.04e+00, 1.311]	0.29
PROX1	0.073	1.08[ 0.994066,1.175]	0.36		PROX1	0.76	0.98[ 0.8805,1.088]	0.93		HIST1H2BPS3	0.016	1.75[ 1.29e+00, 2.220]	0.29
PRPH	0.43	1.05[ 0.933085,1.159]	0.74		PRPH	0.03	1.14[ 1.0186,1.257]	0.25		DMBX1	0.016	1.23[ 1.06e+00, 1.403]	0.29
PRPS1	0.12	1.11[ 0.974342,1.248]	0.45		PRPS1	0.016	0.90[ 0.8126,0.987]	0.18		TRIM65	0.016	1.25[ 1.06e+00, 1.437]	0.29
PRPS2	0.93	1.00[ 0.909490,1.099]	0.97		PRPS2	4.7e-05	0.84[ 0.7473,0.924]	0.0054		SCIMP	0.016	0.81[ 6.29e-01, 0.985]	0.29
PRPSAP1	0.84	1.02[ 0.833567,1.204]	0.94		PRPSAP1	0.21	1.06[ 0.9690,1.145]	0.58		ATAD1	0.016	1.23[ 1.06e+00, 1.405]	0.29
PRRG1	0.14	1.15[ 0.960067,1.335]	0.48		PRRG1	0.0023	1.14[ 1.0558,1.233]	0.063		YWHAQ	0.016	1.27[ 1.07e+00, 1.477]	0.29
PRRG2	0.15	0.94[ 0.851156,1.026]	0.49		PRRG2	0.79	1.01[ 0.9104,1.118]	0.94		LOC105371967	0.016	0.53[ 1.37e-02, 1.056]	0.29
LGMN	0.45	1.07[ 0.893810,1.244]	0.75		LGMN	0.33	1.04[ 0.9559,1.133]	0.69		LOC440895	0.016	1.54[ 1.18e+00, 1.902]	0.29
PRSS1	0.56	0.97[ 0.878308,1.067]	0.81		PRSS1	0.21	1.09[ 0.9496,1.240]	0.59		ATAD2	0.016	1.49[ 1.16e+00, 1.828]	0.29
PRSS2	0.7	0.97[ 0.835804,1.112]	0.89		PRSS2	0.15	1.09[ 0.9701,1.208]	0.51		ENTPD4	0.016	1.21[ 1.05e+00, 1.363]	0.29
PRSS3	0.44	1.04[ 0.945026,1.125]	0.75		PRSS3	0.85	1.02[ 0.8535,1.178]	0.96		RPP14	0.016	0.85[ 7.21e-01, 0.985]	0.29
MASP1	0.06	0.92[ 0.826717,1.009]	0.33		MASP1	0.27	1.06[ 0.9560,1.161]	0.64		ENTPD3	0.016	0.85[ 7.18e-01, 0.985]	0.29
RELN	0.00081	0.87[ 0.779052,0.952]	0.033		RELN	0.013	1.11[ 1.0263,1.199]	0.16		LRRC8A	0.016	1.44[ 1.14e+00, 1.751]	0.29
KLK7	0.94	1.00[ 0.906727,1.087]	0.98		KLK7	0.82	1.01[ 0.8956,1.131]	0.95		SNORD116-3	0.016	0.68[ 3.66e-01, 1.001]	0.29
TMPRSS15	0.99	1.00[ 0.873918,1.128]	0.99		TMPRSS15	0.56	1.03[ 0.9195,1.149]	0.84		IPO5P1	0.016	0.71[ 4.14e-01, 0.996]	0.29
PRSS8	0.93	1.00[ 0.881418,1.109]	0.97		PRSS8	0.74	1.01[ 0.9252,1.105]	0.92		KLRG1	0.016	0.85[ 7.13e-01, 0.985]	0.29
PSMD7	0.13	1.41[ 0.956973,1.873]	0.47		PSMD7	0.91	1.01[ 0.9175,1.093]	0.98		SMS	0.016	1.31[ 1.09e+00, 1.542]	0.29
PSMD8	0.24	1.15[ 0.910496,1.396]	0.59		PSMD8	0.00044	1.17[ 1.0818,1.262]	0.023		PDXDC2P-NPIPB14P	0.016	0.72[ 4.41e-01, 0.994]	0.29
PSMD9	0.64	1.03[ 0.904760,1.154]	0.86		PSMD9	0.16	1.11[ 0.9602,1.270]	0.52		RPL23AP88	0.016	0.67[ 3.25e-01, 1.005]	0.29
PSMD10	0.07	1.16[ 0.996103,1.316]	0.36		PSMD10	0.36	0.95[ 0.8268,1.066]	0.71		PSMA4	0.016	1.22[ 1.05e+00, 1.379]	0.29
PSMD11	0.0049	1.42[ 1.172128,1.674]	0.093		PSMD11	0.27	1.05[ 0.9616,1.140]	0.64		LGALS3	0.016	1.22[ 1.06e+00, 1.391]	0.29
PMAIP1	0.19	0.91[ 0.756816,1.057]	0.54		PMAIP1	0.027	0.86[ 0.7137,0.997]	0.24		CCDC144B	0.016	1.21[ 1.05e+00, 1.366]	0.29
PSMD13	0.28	1.11[ 0.915340,1.306]	0.63		PSMD13	0.15	1.07[ 0.9779,1.156]	0.5		CADPS	0.016	0.86[ 7.30e-01, 0.986]	0.29
PTEN	0.0058	0.88[ 0.788403,0.973]	0.1		PTEN	0.22	1.06[ 0.9639,1.162]	0.59		ERCC6L	0.016	1.33[ 1.09e+00, 1.570]	0.29
PTGDR	0.2	0.94[ 0.856442,1.033]	0.55		PTGDR	0.99	1.00[ 0.8838,1.114]	1		HES2	0.016	1.18[ 1.04e+00, 1.326]	0.29
PTGDS	0.68	0.98[ 0.863849,1.090]	0.88		PTGDS	0.0016	1.23[ 1.0989,1.363]	0.051		ACTBP2	0.016	1.43[ 1.13e+00, 1.735]	0.29
PTGER1	0.35	0.94[ 0.794106,1.077]	0.68		PTGER1	0.057	1.20[ 1.0084,1.394]	0.33		MTFR2	0.016	1.36[ 1.10e+00, 1.611]	0.29
PTGER2	0.66	1.05[ 0.833071,1.265]	0.87		PTGER2	0.95	1.00[ 0.8490,1.142]	0.99		PI4KB	0.017	0.85[ 7.19e-01, 0.986]	0.29
PTGER3	0.089	0.84[ 0.640651,1.044]	0.4		PTGER3	0.00091	1.25[ 1.1129,1.377]	0.035		ACP1	0.017	1.23[ 1.06e+00, 1.395]	0.29
PTGER4	0.82	0.98[ 0.811035,1.150]	0.94		PTGER4	0.048	1.15[ 1.0080,1.282]	0.31		PRIM1	0.017	1.17[ 1.04e+00, 1.306]	0.29
PTGFR	0.4	0.95[ 0.811789,1.078]	0.72		PTGFR	0.0099	1.17[ 1.0472,1.286]	0.14		H2AFJ	0.017	1.27[ 1.07e+00, 1.468]	0.29
PTGFRN	0.19	1.17[ 0.930686,1.412]	0.54		PTGFRN	0.11	1.10[ 0.9808,1.219]	0.44		AFF4	0.017	1.17[ 1.04e+00, 1.305]	0.29
PTGIR	0.73	0.99[ 0.898703,1.072]	0.9		PTGIR	0.015	1.25[ 1.0681,1.437]	0.17		FIGLA	0.017	0.82[ 6.64e-01, 0.986]	0.29
PPIG	0.82	0.99[ 0.861178,1.111]	0.94		PPIG	0.88	0.99[ 0.9027,1.083]	0.97		FGD2	0.017	0.85[ 7.14e-01, 0.986]	0.29
PTH	0.082	1.08[ 0.991215,1.176]	0.38		PTH	0.39	1.05[ 0.9320,1.177]	0.73		NADK2	0.017	1.23[ 1.06e+00, 1.411]	0.29
PTGS1	0.018	0.90[ 0.812189,0.989]	0.19		PTGS1	0.73	0.98[ 0.8938,1.075]	0.91		P2RY2	0.017	1.44[ 1.14e+00, 1.749]	0.29
PTGS2	0.49	0.95[ 0.798437,1.100]	0.78		PTGS2	0.34	0.95[ 0.8418,1.058]	0.7		SCTR	0.017	0.85[ 7.17e-01, 0.986]	0.29
PTHLH	8.4e-05	0.83[ 0.734117,0.925]	0.0076		PTHLH	0.35	1.07[ 0.9234,1.222]	0.71		NUTF2	0.017	1.42[ 1.13e+00, 1.712]	0.29
PTH1R	0.34	0.94[ 0.811928,1.070]	0.68		PTH1R	0.026	1.13[ 1.0198,1.239]	0.23		CYCSP2	0.017	2.73[ 1.89e+00, 3.574]	0.29
PTH2R	0.58	0.98[ 0.885361,1.066]	0.83		PTH2R	0.0019	1.24[ 1.1006,1.376]	0.056		FAT1P1	0.017	4.61[ 3.33e+00, 5.889]	0.29
PTK2	0.12	1.07[ 0.981866,1.160]	0.46		PTK2	0.21	1.06[ 0.9683,1.149]	0.58		DLGAP3	0.017	0.85[ 7.05e-01, 0.986]	0.29
PTK6	0.0033	1.14[ 1.051812,1.233]	0.073		PTK6	0.093	1.11[ 0.9860,1.228]	0.41		KRT2	0.017	0.85[ 7.13e-01, 0.986]	0.29
PTK7	0.11	1.18[ 0.974799,1.376]	0.43		PTK7	0.013	1.16[ 1.0412,1.282]	0.16		SGMS2	0.017	1.25[ 1.06e+00, 1.443]	0.29
TWF1	0.47	1.08[ 0.867685,1.289]	0.77		TWF1	0.89	0.99[ 0.8836,1.101]	0.97		LINC00326	0.017	1.70[ 1.25e+00, 2.137]	0.29
PTMA	0.51	1.03[ 0.938210,1.123]	0.79		PTMA	0.67	1.03[ 0.9042,1.148]	0.89		POU5F1P6	0.017	0.49[-1.06e-01, 1.087]	0.29
PTMS	0.11	1.07[ 0.985852,1.163]	0.43		PTMS	0.0043	1.20[ 1.0706,1.321]	0.088		CKAP5	0.017	1.31[ 1.08e+00, 1.533]	0.29
PTN	0.099	0.93[ 0.842580,1.018]	0.42		PTN	0.3	0.93[ 0.7959,1.067]	0.67		RNA5SP162	0.017	0.49[-1.14e-01, 1.089]	0.29
QSOX1	0.25	0.93[ 0.806542,1.056]	0.6		QSOX1	0.022	0.90[ 0.8126,0.992]	0.21		FCER1A	0.017	0.83[ 6.70e-01, 0.986]	0.29
PTPN1	0.0027	1.14[ 1.050921,1.220]	0.064		PTPN1	0.0054	1.20[ 1.0678,1.327]	0.1		ZNF292	0.017	1.27[ 1.07e+00, 1.462]	0.29
PTPN2	0.18	1.16[ 0.936714,1.393]	0.53		PTPN2	0.073	0.91[ 0.8017,1.016]	0.37		TIMP2	0.017	1.37[ 1.11e+00, 1.633]	0.29
PTPN4	0.11	1.07[ 0.985336,1.162]	0.43		PTPN4	0.0026	0.88[ 0.7888,0.964]	0.066		CBWD5	0.017	1.20[ 1.05e+00, 1.360]	0.29
PTPN6	0.61	1.05[ 0.857307,1.245]	0.84		PTPN6	0.67	1.03[ 0.9062,1.146]	0.89		GAS1	0.017	1.18[ 1.04e+00, 1.314]	0.29
PTPN7	0.38	1.04[ 0.952090,1.124]	0.71		PTPN7	0.89	1.01[ 0.8667,1.153]	0.97		ENO1	0.017	1.56[ 1.19e+00, 1.938]	0.29
PTPN9	0.18	0.94[ 0.858775,1.030]	0.54		PTPN9	0.13	0.94[ 0.8493,1.023]	0.47		UGT1A10	0.017	1.39[ 1.11e+00, 1.667]	0.29
PTPN11	0.13	1.08[ 0.977941,1.183]	0.47		PTPN11	0.062	1.12[ 0.9984,1.235]	0.35		KIF12	0.017	0.84[ 7.00e-01, 0.986]	0.29
PTPN12	0.17	1.12[ 0.954931,1.290]	0.52		PTPN12	0.33	1.06[ 0.9370,1.191]	0.69		HIST2H2BA	0.017	1.26[ 1.07e+00, 1.459]	0.29
PTPN13	0.00051	0.86[ 0.780731,0.948]	0.025		PTPN13	0.12	1.08[ 0.9800,1.177]	0.47		SNAI2	0.017	1.35[ 1.10e+00, 1.603]	0.29
PTPN14	0.32	1.12[ 0.890407,1.350]	0.66		PTPN14	0.065	1.09[ 0.9965,1.175]	0.35		RNU6-529P	0.017	0.70[ 3.98e-01, 0.999]	0.29
PTPRA	0.62	0.98[ 0.893674,1.064]	0.85		PTPRA	0.073	1.14[ 0.9938,1.276]	0.37		FAIM2	0.017	0.84[ 6.94e-01, 0.986]	0.29
PTPRB	0.84	0.99[ 0.905589,1.077]	0.94		PTPRB	0.65	1.03[ 0.9028,1.156]	0.88		MFAP2	0.017	1.17[ 1.04e+00, 1.304]	0.3
PTPRC	0.38	1.04[ 0.951882,1.125]	0.71		PTPRC	0.28	0.94[ 0.8391,1.050]	0.65		PRLR	0.017	0.86[ 7.26e-01, 0.986]	0.3
PTPRD	0.31	0.95[ 0.862427,1.046]	0.65		PTPRD	2.8e-05	1.35[ 1.2042,1.488]	0.0038		RCC2P6	0.017	0.67[ 3.28e-01, 1.007]	0.3
PTPRCAP	0.43	1.05[ 0.920579,1.189]	0.74		PTPRCAP	0.061	0.90[ 0.7902,1.012]	0.34		SOX4	0.017	1.23[ 1.06e+00, 1.399]	0.3
PTPRE	0.73	0.97[ 0.823726,1.126]	0.9		PTPRE	0.43	1.05[ 0.9237,1.179]	0.76		NME2P1	0.017	1.25[ 1.06e+00, 1.446]	0.3
PTPRG	0.36	1.05[ 0.944816,1.152]	0.69		PTPRG	0.036	1.10[ 1.0088,1.184]	0.27		RN7SKP179	0.017	1.93[ 1.38e+00, 2.481]	0.3
PTPRH	0.88	1.01[ 0.915036,1.099]	0.96		PTPRH	0.6	0.96[ 0.8193,1.106]	0.85		CENPK	0.017	1.26[ 1.07e+00, 1.453]	0.3
PTPRJ	0.056	1.09[ 0.999547,1.171]	0.32		PTPRJ	0.7	1.02[ 0.9259,1.110]	0.9		DZIP3	0.017	0.84[ 6.96e-01, 0.986]	0.3
PTPRN	0.88	0.99[ 0.904323,1.082]	0.96		PTPRN	0.2	1.10[ 0.9506,1.259]	0.57		ZC3H11A	0.017	1.23[ 1.06e+00, 1.405]	0.3
PTPRM	0.47	0.97[ 0.881990,1.056]	0.77		PTPRM	0.69	0.98[ 0.8675,1.089]	0.9		P4HA2	0.017	1.38[ 1.11e+00, 1.643]	0.3
PTPRN2	0.7	0.98[ 0.898645,1.069]	0.89		PTPRN2	0.42	0.95[ 0.8290,1.074]	0.75		LCE1B	0.017	1.20[ 1.05e+00, 1.360]	0.3
PTPRO	0.14	1.25[ 0.948711,1.556]	0.48		PTPRO	0.22	1.06[ 0.9643,1.157]	0.6		CAND1	0.017	1.17[ 1.04e+00, 1.309]	0.3
PTPRR	0.2	1.06[ 0.969294,1.146]	0.56		PTPRR	0.52	0.97[ 0.8848,1.060]	0.82		MFSD10	0.017	1.17[ 1.04e+00, 1.310]	0.3
PTPRS	0.81	0.97[ 0.764327,1.185]	0.93		PTPRS	0.46	1.03[ 0.9456,1.121]	0.78		RIT1	0.017	1.30[ 1.08e+00, 1.515]	0.3
PTS	0.31	1.08[ 0.929794,1.225]	0.66		PTS	0.77	1.02[ 0.9095,1.122]	0.93		CADPS2	0.017	0.80[ 6.09e-01, 0.988]	0.3
PTX3	0.98	1.00[ 0.911799,1.090]	0.99		PTX3	0.38	1.09[ 0.8976,1.274]	0.73		ARSE	0.017	0.85[ 7.19e-01, 0.987]	0.3
CEP57	0.81	0.98[ 0.810655,1.149]	0.93		CEP57	0.79	0.98[ 0.8346,1.127]	0.94		RNA5SP27	0.017	0.65[ 2.77e-01, 1.014]	0.3
RAD1	0.14	1.25[ 0.946514,1.561]	0.48		RAD1	0.79	0.99[ 0.8725,1.098]	0.94		IER5	0.017	1.28[ 1.07e+00, 1.493]	0.3
PURA	0.6	0.95[ 0.772426,1.135]	0.84		PURA	0.1	1.10[ 0.9840,1.208]	0.43		PNMA3	0.017	0.85[ 7.03e-01, 0.987]	0.3
PURB	0.13	1.20[ 0.959969,1.447]	0.46		PURB	0.43	1.06[ 0.9134,1.207]	0.76		CYTOR	0.017	1.75[ 1.28e+00, 2.218]	0.3
PVALB	0.41	0.94[ 0.807724,1.082]	0.73		PVALB	0.055	1.17[ 1.0068,1.341]	0.33		MED19	0.017	1.26[ 1.07e+00, 1.459]	0.3
PVR	0.16	1.06[ 0.976284,1.153]	0.5		PVR	0.031	1.10[ 1.0118,1.190]	0.25		CD79B	0.017	0.83[ 6.75e-01, 0.987]	0.3
NECTIN1	0.81	1.01[ 0.922383,1.099]	0.93		NECTIN1	0.99	1.00[ 0.8719,1.130]	1		BIRC2	0.018	1.28[ 1.07e+00, 1.489]	0.3
NECTIN2	0.051	0.92[ 0.831142,1.006]	0.31		NECTIN2	0.014	1.21[ 1.0547,1.364]	0.17		KCNA5	0.018	0.84[ 6.85e-01, 0.987]	0.3
PVT1	0.37	1.07[ 0.918401,1.222]	0.7		PVT1	0.45	1.07[ 0.8882,1.253]	0.78		MRPL51	0.018	1.18[ 1.04e+00, 1.322]	0.3
PWP2	0.13	1.22[ 0.956837,1.482]	0.47		PWP2	0.34	1.07[ 0.9313,1.203]	0.7		AFF3	0.018	0.85[ 7.08e-01, 0.987]	0.3
PEX19	0.26	0.95[ 0.865367,1.039]	0.61		PEX19	0.32	1.07[ 0.9327,1.208]	0.69		ADH6	0.018	0.85[ 7.15e-01, 0.987]	0.3
ABCD4	0.74	0.98[ 0.831104,1.121]	0.9		ABCD4	0.74	1.02[ 0.9000,1.140]	0.92		STRAP	0.018	1.20[ 1.05e+00, 1.354]	0.3
PXMP2	0.28	1.12[ 0.914570,1.318]	0.63		PXMP2	0.98	1.00[ 0.9103,1.092]	0.99		RHOC	0.018	1.29[ 1.08e+00, 1.506]	0.3
PEX2	0.38	0.96[ 0.874207,1.051]	0.71		PEX2	0.61	1.02[ 0.9310,1.117]	0.86		RCOR1	0.018	1.33[ 1.09e+00, 1.570]	0.3
PXN	0.46	1.06[ 0.895431,1.233]	0.76		PXN	0.14	1.12[ 0.9653,1.267]	0.5		HIBCH	0.018	0.85[ 7.18e-01, 0.987]	0.3
NGFR	0.57	0.98[ 0.889972,1.062]	0.82		NGFR	0.0033	1.14[ 1.0507,1.228]	0.075		LOC100287049	0.018	1.48[ 1.15e+00, 1.804]	0.3
PYCR1	0.019	1.25[ 1.059908,1.437]	0.19		PYCR1	0.96	1.00[ 0.8767,1.118]	0.99		OSBP2	0.018	1.17[ 1.04e+00, 1.311]	0.3
ALDH18A1	0.22	1.10[ 0.944029,1.253]	0.58		ALDH18A1	0.89	0.99[ 0.9041,1.083]	0.97		RPL7P32	0.018	1.52[ 1.17e+00, 1.868]	0.3
PYGB	0.13	1.11[ 0.971198,1.249]	0.47		PYGB	0.034	1.22[ 1.0315,1.403]	0.26		LHB	0.018	1.35[ 1.10e+00, 1.607]	0.3
PYGL	0.69	1.02[ 0.930235,1.105]	0.89		PYGL	0.39	1.04[ 0.9500,1.128]	0.74		MPV17	0.018	1.25[ 1.06e+00, 1.441]	0.3
PYGM	0.2	0.95[ 0.862058,1.033]	0.56		PYGM	0.14	1.11[ 0.9668,1.262]	0.5		RLIM	0.018	1.24[ 1.06e+00, 1.428]	0.3
PZP	0.47	0.97[ 0.876787,1.058]	0.76		PZP	0.15	0.94[ 0.8427,1.028]	0.51		LINC00330	0.018	1.33[ 1.09e+00, 1.575]	0.3
QARS	0.15	0.88[ 0.692722,1.060]	0.49		QARS	0.55	1.03[ 0.9388,1.115]	0.83		HBM	0.018	0.82[ 6.59e-01, 0.987]	0.3
QDPR	5.3e-07	0.81[ 0.722071,0.893]	0.00024		QDPR	0.22	0.95[ 0.8596,1.036]	0.6		CASP4	0.018	1.45[ 1.14e+00, 1.760]	0.3
RAB2A	0.14	1.15[ 0.962641,1.330]	0.48		RAB2A	0.31	1.07[ 0.9336,1.214]	0.68		PIGA	0.018	1.43[ 1.13e+00, 1.738]	0.3
RGL2	0.84	0.99[ 0.902208,1.080]	0.95		RGL2	0.21	0.94[ 0.8508,1.036]	0.58		SLC16A2	0.018	0.85[ 7.22e-01, 0.987]	0.3
RAB3A	0.0037	1.13[ 1.045706,1.214]	0.078		RAB3A	0.97	1.00[ 0.8711,1.124]	0.99		RNU6-1201P	0.018	1.48[ 1.15e+00, 1.815]	0.3
RAB3B	0.008	1.12[ 1.035207,1.209]	0.12		RAB3B	0.035	1.11[ 1.0113,1.216]	0.27		AGMO	0.018	1.30[ 1.08e+00, 1.523]	0.3
RAB3IL1	0.92	1.01[ 0.888988,1.122]	0.97		RAB3IL1	0.61	1.03[ 0.9081,1.156]	0.86		TTC7A	0.018	1.33[ 1.09e+00, 1.574]	0.3
HMG20B	0.57	0.96[ 0.817936,1.102]	0.82		HMG20B	0.05	0.92[ 0.8309,1.005]	0.31		GNA14	0.018	0.83[ 6.71e-01, 0.987]	0.3
RAB4A	0.34	1.08[ 0.915407,1.254]	0.68		RAB4A	0.79	0.99[ 0.8953,1.081]	0.94		NPNT	0.018	0.85[ 7.19e-01, 0.987]	0.3
RAB5A	0.47	1.07[ 0.881084,1.260]	0.77		RAB5A	0.16	0.93[ 0.8179,1.035]	0.52		RNU6-216P	0.018	1.70[ 1.25e+00, 2.153]	0.3
RAB5B	0.28	1.05[ 0.960054,1.139]	0.63		RAB5B	0.44	1.05[ 0.9278,1.167]	0.77		CD80	0.018	1.26[ 1.06e+00, 1.453]	0.3
RAB6A	0.044	1.10[ 1.005315,1.195]	0.29		RAB6A	0.048	0.87[ 0.7340,1.011]	0.31		LMO7	0.018	1.27[ 1.07e+00, 1.473]	0.3
RAB13	0.27	0.93[ 0.796578,1.061]	0.62		RAB13	0.034	1.11[ 1.0109,1.200]	0.26		PLAT	0.018	1.30[ 1.08e+00, 1.518]	0.3
RAB27A	0.73	1.03[ 0.838608,1.229]	0.9		RAB27A	0.094	0.93[ 0.8411,1.017]	0.42		PLEK2	0.018	1.33[ 1.09e+00, 1.579]	0.3
RAB27B	0.43	0.95[ 0.805039,1.087]	0.74		RAB27B	0.19	0.92[ 0.7987,1.046]	0.57		LRRN4CL	0.018	0.83[ 6.68e-01, 0.987]	0.3
RABGGTA	0.028	1.24[ 1.043645,1.431]	0.23		RABGGTA	0.16	0.94[ 0.8413,1.030]	0.52		DERA	0.018	1.30[ 1.08e+00, 1.516]	0.3
RABGGTB	0.005	0.89[ 0.802431,0.972]	0.093		RABGGTB	0.46	0.97[ 0.8796,1.056]	0.78		LOC100129034	0.018	0.80[ 6.12e-01, 0.989]	0.3
[truncated: 31,460 more rows]

## Sheet: Breast_Ovarian_Intersection
(A) META-ANALYSIS ACROSS BREAST AND OVARIAN CANCER DATASETS
